# Supplementary material for: Genetic structure of different ethnic populations at the frontotemporal dementia risk loci
Source: PLoS One. 2025 Aug 5;20(8):e0329809. doi: 10.1371/journal.pone.0329809 (PMC12324132; doi:10.1371/journal.pone.0329809)
Supplement: S1 Table — (XLSX) [file pone.0329809.s001.xlsx]

## Sheet: S1a Table
S1 Table. Summary of Chi-Square Tests for Hardy-Weinberg Equilibrium in ethnic superpopulations (a) and subpopulations (b)
a
Population	Locus	DF	ChiSq	Prob	Signif
AFR	rs12608932	1	0.521267	0.470302	ns
AFR	rs302668	1	0.798912	0.371419	ns
AFR	rs9268856	1	4.98086	0.0256292	*
AFR	rs906175	1	1.98277	0.159099	ns
AFR	rs17042852	1	0.0095273	0.922244	ns
AFR	rs11099660	1	0.606209	0.436219	ns
AFR	rs4980079	1	0.0239154	0.8771	ns
AFR	rs6857	1	0.438001	0.508089	ns
AFR	rs3110643	1	0.0164471	0.897954	ns
AFR	rs10816848	1	0.4852	0.486077	ns
AFR	rs79095029	1	0.205331	0.650452	ns
AFR	rs13393316	1	0.0177297	0.894072	ns
AFR	rs7791726	1	0.0420684	0.837489	ns
AFR	rs10101195	1	0.243207	0.621899	ns
AFR	rs36196656	1	0.0108154	0.917172	ns
AFR	rs13072484	1	0.206351	0.649643	ns
AFR	rs62443267	1	1.73719	0.187495	ns
AFR	rs10860097	1	0.000378788	0.984472	ns
AFR	rs7240419	1	0.447917	0.503326	ns
AFR	rs6076187	1	0.74932	0.386692	ns
AFR	rs4676496	1	0.749867	0.386518	ns
AFR	rs517339	1	7.78603	0.00526517	**
AFR	rs12554036	1	0.0863736	0.768839	ns
AFR	rs4810992	1	0.0870628	0.767945	ns
AFR	rs229243	1	0.135201	0.7131	ns
AFR	rs6809184	1	0.174255	0.676357	ns
AFR	rs6962939	1	0.190159	0.662784	ns
AFR	rs9792144	1	0.896918	0.343609	ns
AFR	rs6108746	1	0.312434	0.57619	ns
AFR	rs6111609	1	0.0465352	0.829206	ns
AFR	rs2922921	1	0.000378788	0.984472	ns
AFR	rs3922636	3	0.172221	0.981944	ns
AMR	rs12608932	1	0.0744715	0.784934	ns
AMR	rs302668	1	1.1614	0.281176	ns
AMR	rs9268856	1	0.0139902	0.905846	ns
AMR	rs906175	1	9.2667	0.00233358	**
AMR	rs17042852	1	3.77853	0.0519142	ns
AMR	rs11099660	1	1.49691	0.221147	ns
AMR	rs4980079	1	0.00286531	0.957311	ns
AMR	rs6857	1	0.438219	0.507983	ns
AMR	rs3110643	1	0.353317	0.552241	ns
AMR	rs10816848	1	1.52895	0.21627	ns
AMR	rs79095029	1	5.73955	0.016587	*
AMR	rs13393316	1	0.00191245	0.965118	ns
AMR	rs7791726	1	0.00362311	0.952002	ns
AMR	rs10101195	1	0.242627	0.622315	ns
AMR	rs36196656	1	0.0295056	0.863617	ns
AMR	rs13072484	1	0.78844	0.374572	ns
AMR	rs62443267	1	0.162947	0.686457	ns
AMR	rs10860097	1	0.0900064	0.764169	ns
AMR	rs7240419	1	3.2587	0.0710454	ns
AMR	rs6076187	1	0.12064	0.728341	ns
AMR	rs4676496	1	0.00362311	0.952002	ns
AMR	rs517339	1	0.000784542	0.977654	ns
AMR	rs12554036	1	10.9887	0.00091669	***
AMR	rs4810992	1	0.0420518	0.837521	ns
AMR	rs229243	1	2.09054	0.148214	ns
AMR	rs6809184	1	1.86408	0.172155	ns
AMR	rs6962939	1	0.407699	0.523139	ns
AMR	rs9792144	1	0.425428	0.514241	ns
AMR	rs6108746	1	0.00127591	0.971506	ns
AMR	rs6111609	1	0.0207688	0.885411	ns
AMR	rs2922921	1	0.0182739	0.892469	ns
AMR	rs3922636	3	0.79483	0.850703	ns
EAS	rs12608932	1	0.0136032	0.907151	ns
EAS	rs302668	1	0.636837	0.424858	ns
EAS	rs9268856	1	0.0915679	0.762193	ns
EAS	rs906175	1	0.917356	0.33817	ns
EAS	rs17042852	1	0.447039	0.503744	ns
EAS	rs11099660	1	0.208985	0.647564	ns
EAS	rs4980079	1	0.0665128	0.796484	ns
EAS	rs6857	1	0.000879314	0.976344	ns
EAS	rs3110643	1	0.000497017	0.982214	ns
EAS	rs10816848	1	0.0439863	0.833879	ns
EAS	rs79095029	1	1.57494	0.209491	ns
EAS	rs13393316	Monomorphic
EAS	rs7791726	1	1.46811	0.225644	ns
EAS	rs10101195	1	1.64571	0.199543	ns
EAS	rs36196656	1	0.401805	0.526159	ns
EAS	rs13072484	1	0.0885506	0.766028	ns
EAS	rs62443267	1	0.478517	0.489095	ns
EAS	rs10860097	1	0.060476	0.805745	ns
EAS	rs7240419	1	1.96664	0.160805	ns
EAS	rs6076187	1	0.621342	0.430549	ns
EAS	rs4676496	1	2.85267	0.0912223	ns
EAS	rs517339	1	0.472687	0.491754	ns
EAS	rs12554036	1	0.186768	0.665621	ns
EAS	rs4810992	1	0.525876	0.468346	ns
EAS	rs229243	1	0.247786	0.618638	ns
EAS	rs6809184	1	0.0246467	0.875251	ns
EAS	rs6962939	1	0.00449098	0.94657	ns
EAS	rs9792144	1	0.0742408	0.785259	ns
EAS	rs6108746	1	0.773489	0.37914	ns
EAS	rs6111609	1	0.325989	0.56803	ns
EAS	rs2922921	Monomorphic
EAS	rs3922636	1	0.321014	0.570999	ns
EUR	rs12608932	1	0.00209323	0.963508	ns
EUR	rs302668	1	0.402685	0.525706	ns
EUR	rs9268856	1	0.639578	0.423864	ns
EUR	rs906175	1	0.105561	0.745256	ns
EUR	rs17042852	1	3.96353	0.0464961	*
EUR	rs11099660	1	0.365556	0.545437	ns
EUR	rs4980079	1	0.453731	0.500569	ns
EUR	rs6857	1	0.556007	0.455874	ns
EUR	rs3110643	1	1.71558	0.190262	ns
EUR	rs10816848	1	2.12809	0.144621	ns
EUR	rs79095029	1	0.356133	0.550662	ns
EUR	rs13393316	1	1.79954	0.179769	ns
EUR	rs7791726	1	0.429442	0.512263	ns
EUR	rs10101195	1	0.00267026	0.958788	ns
EUR	rs36196656	1	8.44992	0.00365059	**
EUR	rs13072484	1	0.319268	0.572048	ns
EUR	rs62443267	1	1.16788	0.279837	ns
EUR	rs10860097	1	0.382587	0.536222	ns
EUR	rs7240419	1	6.51551	0.0106938	*
EUR	rs6076187	1	4.32715	0.0375091	*
EUR	rs4676496	1	0.297075	0.585722	ns
EUR	rs517339	1	0.626272	0.428726	ns
EUR	rs12554036	1	1.29878	0.254435	ns
EUR	rs4810992	1	0.0091622	0.923743	ns
EUR	rs229243	1	1.4967	0.221179	ns
EUR	rs6809184	1	0.263042	0.608038	ns
EUR	rs6962939	1	0.337462	0.561298	ns
EUR	rs9792144	1	4.08394	0.0432925	*
EUR	rs6108746	1	0.234754	0.628021	ns
EUR	rs6111609	1	0.906917	0.340934	ns
EUR	rs2922921	1	0.166955	0.682832	ns
EUR	rs3922636	1	0.122077	0.726793	ns
SAS	rs12608932	1	0.0859607	0.769377	ns
SAS	rs302668	1	0.684051	0.408195	ns
SAS	rs9268856	1	0.492487	0.48282	ns
SAS	rs906175	1	0.0800194	0.777271	ns
SAS	rs17042852	1	6.3275	0.011888	*
SAS	rs11099660	1	0.00407181	0.949121	ns
SAS	rs4980079	1	0.192426	0.660905	ns
SAS	rs6857	1	0.0271061	0.869228	ns
SAS	rs3110643	1	0.118	0.731213	ns
SAS	rs10816848	1	0.000470453	0.982695	ns
SAS	rs79095029	1	0.309481	0.577999	ns
SAS	rs13393316	1	0.138996	0.709281	ns
SAS	rs7791726	1	0.142607	0.705703	ns
SAS	rs10101195	1	1.09289	0.295832	ns
SAS	rs36196656	1	0.128641	0.719845	ns
SAS	rs13072484	1	0.169753	0.680331	ns
SAS	rs62443267	1	0.00307019	0.955812	ns
SAS	rs10860097	1	1.80394	0.179236	ns
SAS	rs7240419	1	6.09639	0.0135458	*
SAS	rs6076187	1	0.0689965	0.792804	ns
SAS	rs4676496	1	1.31961	0.250663	ns
SAS	rs517339	1	0.00735302	0.931665	ns
SAS	rs12554036	1	0.755453	0.384755	ns
SAS	rs4810992	1	6.50719	0.0107439	*
SAS	rs229243	1	0.318725	0.572375	ns
SAS	rs6809184	1	1.22831	0.267735	ns
SAS	rs6962939	1	0.714187	0.398057	ns
SAS	rs9792144	1	0.0422173	0.837206	ns
SAS	rs6108746	1	0.64767	0.420947	ns
SAS	rs6111609	1	4.37	0.036577	*
SAS	rs2922921	1	0.634341	0.425768	ns
SAS	rs3922636	1	0.0406593	0.840197	ns

## Sheet: S1b Table
S1 Table. Summary of Chi-Square Tests for Hardy-Weinberg Equilibrium in ethnic superpopulations (a) and subpopulations (b)
b
Superpopulation	Population	Locus	DF	ChiSq	Prob	Signif
AFR	ACB	rs12608932	1	0.10155	0.749977	ns
	ACB	rs302668	1	0.362943	0.546877	ns
	ACB	rs9268856	1	0.216038	0.642076	ns
	ACB	rs906175	1	0.181474	0.670109	ns
	ACB	rs10860097	Monomorphic
	ACB	rs11099660	1	0.00469461	0.945374	ns
	ACB	rs4980079	1	0.000606655	0.98035	ns
	ACB	rs6857	1	0.354568	0.551539	ns
	ACB	rs3110643	1	1.09863	0.294568	ns
	ACB	rs10816848	1	0.0565941	0.811962	ns
	ACB	rs79095029	1	0.506351	0.476723	ns
	ACB	rs13393316	1	0.217687	0.640808	ns
	ACB	rs7791726	1	0.696373	0.404005	ns
	ACB	rs10101195	1	0.00147636	0.96935	ns
	ACB	rs36196656	1	0.000579539	0.980794	ns
	ACB	rs13072484	1	0.09375	0.759463	ns
	ACB	rs62443267	1	0.796042	0.372279	ns
	ACB	rs7240419	1	2.53985	0.111005	ns
	ACB	rs6076187	1	0.474253	0.491037	ns
	ACB	rs4676496	1	0.20665	0.649406	ns
	ACB	rs517339	1	7.22256	0.00719928	**
	ACB	rs12554036	1	1.44783	0.228876	ns
	ACB	rs4810992	1	0.0998959	0.751955	ns
	ACB	rs229243	1	0.0711192	0.789714	ns
	ACB	rs6809184	1	0.689457	0.406349	ns
	ACB	rs6962939	1	0.728429	0.393393	ns
	ACB	rs9792144	1	0.125736	0.722895	ns
	ACB	rs6108746	1	0.0686322	0.793339	ns
	ACB	rs6111609	1	0.0434586	0.834864	ns
	ACB	rs2922921	1	0.00263151	0.959088	ns
	ACB	rs3922636	3	0.28982	0.961932	ns
	ACB	rs17042852	Monomorphic
AFR	ASW	rs10860097	Monomorphic
	ASW	rs12608932	1	0.523935	0.469168	ns
	ASW	rs302668	1	0.0387684	0.843908	ns
	ASW	rs9268856	1	0.0661347	0.79705	ns
	ASW	rs906175	1	0.00854844	0.926334	ns
	ASW	rs11099660	1	0.0158689	0.899754	ns
	ASW	rs4980079	1	0.356713	0.550338	ns
	ASW	rs6857	1	0.72595	0.394199	ns
	ASW	rs3110643	1	0.218032	0.640544	ns
	ASW	rs10816848	1	2.12169	0.145226	ns
	ASW	rs79095029	1	0.163199	0.686229	ns
	ASW	rs13393316	1	2.27506	0.13147	ns
	ASW	rs7791726	1	0.417265	0.518305	ns
	ASW	rs10101195	1	10.3219	0.00131461	**
	ASW	rs36196656	1	1.54501	0.213874	ns
	ASW	rs13072484	1	0.179617	0.671703	ns
	ASW	rs62443267	1	1.599	0.206045	ns
	ASW	rs7240419	1	1.27797	0.258277	ns
	ASW	rs6076187	1	0.64641	0.421399	ns
	ASW	rs4676496	1	0.00184157	0.965771	ns
	ASW	rs517339	1	0.961136	0.326901	ns
	ASW	rs12554036	1	1.56698	0.210646	ns
	ASW	rs229243	1	0.000829656	0.977021	ns
	ASW	rs6809184	1	0.72595	0.394199	ns
	ASW	rs6962939	1	0.486288	0.485588	ns
	ASW	rs9792144	1	0.775154	0.378627	ns
	ASW	rs6108746	1	0.599059	0.438937	ns
	ASW	rs6111609	1	0.0169444	0.896431	ns
	ASW	rs3922636	1	0.0169444	0.896431	ns
	ASW	rs17042852	Monomorphic
	ASW	rs2922921	Monomorphic
	ASW	rs4810992	Monomorphic
	BEB	rs12608932	1	1.15325	0.282871	ns
SAS	BEB	rs302668	1	0.126497	0.722092	ns
	BEB	rs9268856	1	0.0195621	0.888767	ns
	BEB	rs906175	1	0.226292	0.634287	ns
	BEB	rs17042852	1	0.154784	0.694005	ns
	BEB	rs11099660	1	0.015337	0.90144	ns
	BEB	rs4980079	1	0.827939	0.362869	ns
	BEB	rs6857	1	0.75639	0.38446	ns
	BEB	rs3110643	1	0.0770913	0.781279	ns
	BEB	rs10816848	1	0.0852855	0.770258	ns
	BEB	rs79095029	1	0.0487528	0.825248	ns
	BEB	rs13393316	1	0.112353	0.737481	ns
	BEB	rs7791726	1	1.09558	0.295238	ns
	BEB	rs10101195	1	1.08819	0.296873	ns
	BEB	rs36196656	1	0.14913	0.699368	ns
	BEB	rs13072484	1	0.126497	0.722092	ns
	BEB	rs62443267	1	0.771856	0.379644	ns
	BEB	rs10860097	1	0.574898	0.448319	ns
	BEB	rs7240419	1	0.365784	0.545311	ns
	BEB	rs6076187	1	0.327694	0.56702	ns
	BEB	rs4676496	1	0.0487528	0.825248	ns
	BEB	rs517339	1	0.0444215	0.833071	ns
	BEB	rs12554036	1	0.000274235	0.986788	ns
	BEB	rs4810992	1	1.48892	0.222384	ns
	BEB	rs229243	1	3.81275	0.0508638	ns
	BEB	rs6809184	1	1.1749	0.278396	ns
	BEB	rs6962939	1	0.327694	0.56702	ns
	BEB	rs9792144	1	0.00447684	0.946654	ns
	BEB	rs6108746	1	0.0804729	0.776658	ns
	BEB	rs6111609	1	0.48375	0.486729	ns
	BEB	rs2922921	1	0.0119031	0.913122	ns
	BEB	rs3922636	1	2.21797	0.136412	ns
EAS	CDX	rs13393316	Monomorphic
	CDX	rs2922921	Monomorphic
	CDX	rs12608932	1	1.06305	0.302521	ns
	CDX	rs302668	1	0.0389048	0.843637	ns
	CDX	rs9268856	1	0.184333	0.667675	ns
	CDX	rs906175	1	0.0234316	0.87834	ns
	CDX	rs17042852	1	9.74087	0.00180216	**
	CDX	rs11099660	1	0.339276	0.560247	ns
	CDX	rs4980079	1	1.54839	0.213374	ns
	CDX	rs6857	1	1.85167	0.173589	ns
	CDX	rs3110643	1	0.00271731	0.958427	ns
	CDX	rs10816848	1	0.666144	0.414399	ns
	CDX	rs79095029	1	0.240448	0.623883	ns
	CDX	rs7791726	1	1.88631	0.169619	ns
	CDX	rs10101195	1	1.46807	0.225651	ns
	CDX	rs36196656	1	0.561265	0.453751	ns
	CDX	rs13072484	1	0.0422115	0.837217	ns
	CDX	rs62443267	1	0.638775	0.424155	ns
	CDX	rs10860097	1	0.240448	0.623883	ns
	CDX	rs7240419	1	0.0473988	0.827653	ns
	CDX	rs6076187	1	0.941038	0.332011	ns
	CDX	rs4676496	1	0.222547	0.637106	ns
	CDX	rs517339	1	0.077619	0.78055	ns
	CDX	rs12554036	1	0.142224	0.70608	ns
	CDX	rs4810992	1	6.37925	0.0115462	*
	CDX	rs229243	1	0.0369778	0.84751	ns
	CDX	rs6809184	1	0.00271731	0.958427	ns
	CDX	rs9792144	1	1.79398	0.180442	ns
	CDX	rs6108746	1	0.187855	0.664708	ns
	CDX	rs6111609	1	0.0449221	0.832147	ns
	CDX	rs3922636	1	0.0521988	0.81928	ns
	CDX	rs6962939	Monomorphic
EUR	CEU	rs12608932	1	0.0227325	0.880155	ns
	CEU	rs302668	1	5.58422	0.018123	*
	CEU	rs9268856	1	4.25506	0.0391336	*
	CEU	rs906175	1	0.0766429	0.7819	ns
	CEU	rs17042852	1	0.0966797	0.755851	ns
	CEU	rs11099660	1	0.0891713	0.765233	ns
	CEU	rs4980079	1	0.0159278	0.899569	ns
	CEU	rs6857	1	0.713155	0.398398	ns
	CEU	rs3110643	1	0.739369	0.389863	ns
	CEU	rs10816848	1	0.0103082	0.91913	ns
	CEU	rs79095029	1	0.0104847	0.918443	ns
	CEU	rs13393316	1	0.018433	0.892004	ns
	CEU	rs7791726	1	0.836329	0.360449	ns
	CEU	rs10101195	1	0.41744	0.518217	ns
	CEU	rs36196656	1	3.81535	0.0507848	ns
	CEU	rs13072484	1	1.46311	0.226435	ns
	CEU	rs62443267	1	0.99	0.319742	ns
	CEU	rs10860097	1	0.175512	0.675258	ns
	CEU	rs7240419	1	0.337732	0.561141	ns
	CEU	rs6076187	1	0.0420874	0.837453	ns
	CEU	rs4676496	1	5.93375	0.0148536	*
	CEU	rs517339	1	0.588781	0.442891	ns
	CEU	rs12554036	1	1.63348	0.201223	ns
	CEU	rs4810992	1	3.31637	0.0685931	ns
	CEU	rs229243	1	0.109167	0.741095	ns
	CEU	rs6809184	1	1.76942	0.183453	ns
	CEU	rs6962939	1	4.72307	0.0297606	*
	CEU	rs9792144	1	0.496278	0.48114	ns
	CEU	rs6108746	1	1.61817	0.203347	ns
	CEU	rs6111609	1	0.0913981	0.762407	ns
	CEU	rs2922921	1	0.0420874	0.837453	ns
	CEU	rs3922636	1	0.128961	0.719512	ns
EAS	CHB	rs13393316	Monomorphic
	CHB	rs2922921	Monomorphic
	CHB	rs3110643	Monomorphic
	CHB	rs12608932	1	0.0311706	0.85986	ns
	CHB	rs302668	1	0.796165	0.372242	ns
	CHB	rs9268856	1	0.694073	0.404783	ns
	CHB	rs906175	1	0.0314616	0.859214	ns
	CHB	rs17042852	1	0.214976	0.642895	ns
	CHB	rs11099660	1	1.47247	0.224956	ns
	CHB	rs4980079	1	0.300843	0.583354	ns
	CHB	rs6857	1	0.332028	0.564467	ns
	CHB	rs10816848	1	0.0135192	0.907437	ns
	CHB	rs79095029	1	6.99436	0.00817667	**
	CHB	rs7791726	1	0.404902	0.524568	ns
	CHB	rs10101195	1	1.65296	0.198556	ns
	CHB	rs36196656	1	0.691437	0.405676	ns
	CHB	rs13072484	1	0.505968	0.476889	ns
	CHB	rs62443267	1	0.0010718	0.973883	ns
	CHB	rs10860097	1	0.0696533	0.791842	ns
	CHB	rs7240419	1	1.24189	0.265108	ns
	CHB	rs6076187	1	0.149317	0.699189	ns
	CHB	rs4676496	1	0.127105	0.721452	ns
	CHB	rs517339	1	0.443121	0.50562	ns
	CHB	rs12554036	1	0.438805	0.5077	ns
	CHB	rs4810992	1	0.394091	0.530157	ns
	CHB	rs229243	1	0.0386011	0.844241	ns
	CHB	rs6809184	1	0.00245092	0.960515	ns
	CHB	rs6962939	1	0.00990004	0.920742	ns
	CHB	rs9792144	1	0.0213401	0.883856	ns
	CHB	rs6108746	1	0.214976	0.642895	ns
	CHB	rs6111609	1	0.0403882	0.840723	ns
	CHB	rs3922636	1	0.19021	0.662742	ns
EAS	CHS	rs13393316	Monomorphic
	CHS	rs2922921	Monomorphic
	CHS	rs12608932	1	1.35291	0.24477	ns
	CHS	rs302668	1	1.63105	0.201557	ns
	CHS	rs9268856	1	5.72584	0.0167171	*
	CHS	rs906175	1	2.18182	0.139649	ns
	CHS	rs17042852	1	0.535714	0.464214	ns
	CHS	rs11099660	1	1.25268	0.263041	ns
	CHS	rs4980079	1	0.00240379	0.960897	ns
	CHS	rs6857	1	2.28568	0.130573	ns
	CHS	rs10816848	1	0.128988	0.719484	ns
	CHS	rs79095029	1	0.210515	0.646364	ns
	CHS	rs7791726	1	3.2524	0.0713192	ns
	CHS	rs10101195	1	0.012963	0.909353	ns
	CHS	rs36196656	1	1.08876	0.296746	ns
	CHS	rs13072484	1	0.00293945	0.956763	ns
	CHS	rs62443267	1	0.136896	0.711387	ns
	CHS	rs10860097	1	0.00293945	0.956763	ns
	CHS	rs7240419	1	0.127764	0.720762	ns
	CHS	rs6076187	1	0.922852	0.336727	ns
	CHS	rs4676496	1	0.626408	0.428676	ns
	CHS	rs517339	1	1.2963	0.254891	ns
	CHS	rs12554036	1	0.621302	0.430564	ns
	CHS	rs4810992	1	0.0277536	0.867689	ns
	CHS	rs229243	1	4.90764	0.0267382	*
	CHS	rs6809184	1	0.039589	0.842286	ns
	CHS	rs3110643	Monomorphic
	CHS	rs9792144	1	0.0499264	0.823191	ns
	CHS	rs6108746	1	0.16469	0.684875	ns
	CHS	rs6111609	1	0.0908304	0.763124	ns
	CHS	rs3922636	1	0.0866348	0.7685	ns
	CHS	rs6962939	Monomorphic
AMR	CLM	rs17042852	Monomorphic
	CLM	rs12608932	1	1.32555	0.249599	ns
	CLM	rs302668	1	0.0886042	0.765959	ns
	CLM	rs9268856	1	0.457862	0.498625	ns
	CLM	rs906175	1	0.869083	0.351209	ns
	CLM	rs11099660	1	0.00472813	0.94518	ns
	CLM	rs4980079	1	0.336192	0.562036	ns
	CLM	rs6857	1	0.178728	0.672468	ns
	CLM	rs3110643	1	0.0271451	0.869135	ns
	CLM	rs10816848	1	0.122704	0.72612	ns
	CLM	rs79095029	1	0.237633	0.625921	ns
	CLM	rs13393316	1	0.098391	0.753769	ns
	CLM	rs7791726	1	1.11567	0.290852	ns
	CLM	rs10101195	1	0.287802	0.591633	ns
	CLM	rs36196656	1	0.00292307	0.956883	ns
	CLM	rs13072484	1	0.608535	0.43534	ns
	CLM	rs62443267	1	0.00185042	0.965688	ns
	CLM	rs10860097	1	0.0108683	0.91697	ns
	CLM	rs7240419	1	2.8932	0.0889542	ns
	CLM	rs6076187	1	1.61241	0.204153	ns
	CLM	rs4676496	1	0.569041	0.45064	ns
	CLM	rs517339	1	0.223943	0.636052	ns
	CLM	rs12554036	1	7.07704	0.00780779	**
	CLM	rs4810992	1	0.242704	0.62226	ns
	CLM	rs229243	1	0.185679	0.666538	ns
	CLM	rs6809184	1	0.0701723	0.791086	ns
	CLM	rs6962939	1	0.102162	0.749251	ns
	CLM	rs9792144	1	1.48244	0.223392	ns
	CLM	rs6108746	1	1.65104	0.198818	ns
	CLM	rs6111609	1	1.3322	0.248414	ns
	CLM	rs2922921	1	0.0026881	0.958651	ns
	CLM	rs3922636	1	0.358769	0.549191	ns
	ESN	rs10860097	Monomorphic
AFR	ESN	rs12608932	1	0.526219	0.468201	ns
	ESN	rs302668	1	2.65384	0.1033	ns
	ESN	rs9268856	1	2.56672	0.109134	ns
	ESN	rs906175	1	0.00255095	0.959718	ns
	ESN	rs11099660	1	0.252525	0.615303	ns
	ESN	rs4980079	1	0.0747192	0.784586	ns
	ESN	rs6857	1	0.0664447	0.796585	ns
	ESN	rs3110643	1	1.39357	0.237804	ns
	ESN	rs10816848	1	0.470477	0.492768	ns
	ESN	rs79095029	1	0.183933	0.668015	ns
	ESN	rs13393316	1	0.147603	0.700836	ns
	ESN	rs7791726	1	6.27912	0.0122169	*
	ESN	rs10101195	1	0.218734	0.640006	ns
	ESN	rs36196656	1	0.99	0.319742	ns
	ESN	rs13072484	1	3.25849	0.0710544	ns
	ESN	rs62443267	1	0.22449	0.63564	ns
	ESN	rs7240419	1	1.2064	0.272046	ns
	ESN	rs6076187	1	0.0076326	0.930382	ns
	ESN	rs4676496	1	0.354372	0.551649	ns
	ESN	rs517339	1	2.64278	0.104021	ns
	ESN	rs12554036	1	0.573133	0.449017	ns
	ESN	rs229243	1	0.978624	0.322539	ns
	ESN	rs6809184	1	0.488853	0.484439	ns
	ESN	rs6962939	1	0.000279641	0.986658	ns
	ESN	rs9792144	1	0.573133	0.449017	ns
	ESN	rs6108746	1	0.147603	0.700836	ns
	ESN	rs3922636	1	0.00255095	0.959718	ns
	ESN	rs17042852	Monomorphic
	ESN	rs2922921	Monomorphic
	ESN	rs4810992	Monomorphic
	ESN	rs6111609	Monomorphic
EUR	FIN	rs12608932	1	0.0055967	0.940365	ns
	FIN	rs302668	1	5.76813	0.0163194	*
	FIN	rs9268856	1	0.825312	0.363632	ns
	FIN	rs906175	1	0.262273	0.608563	ns
	FIN	rs17042852	1	0.0664447	0.796585	ns
	FIN	rs11099660	1	0.41744	0.518217	ns
	FIN	rs4980079	1	0.00155896	0.968505	ns
	FIN	rs6857	1	1.3618	0.243226	ns
	FIN	rs3110643	1	1.23969	0.26553	ns
	FIN	rs10816848	1	4.85435	0.0275765	*
	FIN	rs79095029	1	0.0664447	0.796585	ns
	FIN	rs13393316	1	0.277545	0.598315	ns
	FIN	rs7791726	1	3.27273	0.0704404	ns
	FIN	rs10101195	1	6.95227	0.00837127	**
	FIN	rs36196656	1	0.848094	0.357092	ns
	FIN	rs13072484	1	7.81968	0.00516802	**
	FIN	rs62443267	1	0.774794	0.378738	ns
	FIN	rs10860097	1	0.023432	0.878339	ns
	FIN	rs7240419	1	3.8537	0.0496365	*
	FIN	rs6076187	1	5.29951	0.0213314	*
	FIN	rs4676496	1	0.0766391	0.781905	ns
	FIN	rs517339	1	0.454159	0.500367	ns
	FIN	rs12554036	1	0.000279641	0.986658	ns
	FIN	rs4810992	1	1.13847	0.285975	ns
	FIN	rs229243	1	0	1	ns
	FIN	rs6809184	1	0.665144	0.41475	ns
	FIN	rs6962939	1	0.0103082	0.91913	ns
	FIN	rs9792144	1	0.618951	0.431437	ns
	FIN	rs6108746	1	0.0327273	0.856441	ns
	FIN	rs6111609	1	1.10026	0.294209	ns
	FIN	rs2922921	1	0.00255095	0.959718	ns
	FIN	rs3922636	1	0.103076	0.748169	ns
EUR	GBR	rs2922921	Monomorphic
	GBR	rs12608932	1	0.5821	0.445491	ns
	GBR	rs302668	1	0.424371	0.514764	ns
	GBR	rs9268856	1	0.0316746	0.858744	ns
	GBR	rs906175	1	1.59472	0.206653	ns
	GBR	rs17042852	1	0.00277769	0.957968	ns
	GBR	rs11099660	1	0.803889	0.369933	ns
	GBR	rs4980079	1	0.395424	0.529462	ns
	GBR	rs6857	1	0.242584	0.622346	ns
	GBR	rs3110643	1	0.346053	0.556356	ns
	GBR	rs10816848	1	0.153065	0.695624	ns
	GBR	rs79095029	1	1.05834	0.303593	ns
	GBR	rs13393316	1	0.437256	0.50845	ns
	GBR	rs7791726	1	0.0992416	0.752742	ns
	GBR	rs10101195	1	0.705438	0.400962	ns
	GBR	rs36196656	1	1.09322	0.295759	ns
	GBR	rs13072484	1	0.197187	0.657001	ns
	GBR	rs62443267	1	0.261567	0.609046	ns
	GBR	rs10860097	1	0.025561	0.872977	ns
	GBR	rs7240419	1	0.433926	0.510069	ns
	GBR	rs6076187	1	0.1456	0.702776	ns
	GBR	rs4676496	1	3.96703	0.0463995	*
	GBR	rs517339	1	1.12682	0.288455	ns
	GBR	rs12554036	1	4.95779	0.0259734	*
	GBR	rs4810992	1	0.0206531	0.885728	ns
	GBR	rs229243	1	0.354512	0.55157	ns
	GBR	rs6809184	1	0.37656	0.53945	ns
	GBR	rs6962939	1	0.0726164	0.787565	ns
	GBR	rs9792144	1	0.845406	0.357855	ns
	GBR	rs6108746	1	0.0239299	0.877063	ns
	GBR	rs6111609	1	0.249683	0.617299	ns
	GBR	rs3922636	1	1.58451	0.208112	ns
SAS	GIH	rs12608932	1	0.786408	0.375189	ns
	GIH	rs302668	1	2.46127	0.116684	ns
	GIH	rs9268856	1	0.0465976	0.829093	ns
	GIH	rs906175	1	1.34288	0.246526	ns
	GIH	rs17042852	1	0.168146	0.681765	ns
	GIH	rs11099660	1	0.392081	0.531208	ns
	GIH	rs4980079	1	2.21623	0.136566	ns
	GIH	rs6857	1	1.66713	0.196644	ns
	GIH	rs3110643	1	0.394091	0.530157	ns
	GIH	rs10816848	1	3.174	0.0748191	ns
	GIH	rs79095029	1	0.00990004	0.920742	ns
	GIH	rs13393316	1	1.8957	0.168561	ns
	GIH	rs7791726	1	1.63292	0.2013	ns
	GIH	rs10101195	1	0.264669	0.60693	ns
	GIH	rs36196656	1	1.62701	0.202117	ns
	GIH	rs13072484	1	2.32093	0.127643	ns
	GIH	rs62443267	1	0.327758	0.566982	ns
	GIH	rs10860097	1	0.327758	0.566982	ns
	GIH	rs7240419	1	3.76466	0.0523464	ns
	GIH	rs6076187	1	0.00990004	0.920742	ns
	GIH	rs4676496	1	0.1617	0.687596	ns
	GIH	rs517339	1	2.20511	0.137554	ns
	GIH	rs12554036	1	0.719464	0.39632	ns
	GIH	rs4810992	1	0.221926	0.637576	ns
	GIH	rs229243	1	0.570799	0.449942	ns
	GIH	rs6809184	1	1.19089	0.27515	ns
	GIH	rs6962939	1	0.063736	0.800686	ns
	GIH	rs9792144	1	1.00104	0.317058	ns
	GIH	rs6108746	1	0.264669	0.60693	ns
	GIH	rs6111609	1	5.20192	0.0225619	*
	GIH	rs2922921	1	0.467315	0.494225	ns
	GIH	rs3922636	1	0.103182	0.748044	ns
	GWD	rs12608932	1	1.69314	0.193188	ns
AFR	GWD	rs302668	1	2.21346	0.136811	ns
	GWD	rs9268856	1	5.15336	0.0232015	*
	GWD	rs11099660	1	0.00286065	0.957345	ns
	GWD	rs4980079	1	0.571079	0.449831	ns
	GWD	rs6857	1	1.62551	0.202325	ns
	GWD	rs3110643	1	0.355315	0.55112	ns
	GWD	rs10816848	1	0.194377	0.659299	ns
	GWD	rs79095029	1	4.26585	0.0388858	*
	GWD	rs13393316	1	1.7481	0.186116	ns
	GWD	rs7791726	1	8.29686	0.00397137	**
	GWD	rs10101195	1	0.533734	0.465041	ns
	GWD	rs36196656	1	1.83445	0.175602	ns
	GWD	rs13072484	1	0.0568168	0.8116	ns
	GWD	rs62443267	1	6.43009	0.0112203	*
	GWD	rs10860097	1	0.0022321	0.962318	ns
	GWD	rs7240419	1	0.249489	0.617435	ns
	GWD	rs6076187	1	0.698756	0.403202	ns
	GWD	rs4676496	1	0.614956	0.432928	ns
	GWD	rs517339	1	0.0157422	0.900153	ns
	GWD	rs12554036	1	0.482481	0.487301	ns
	GWD	rs4810992	1	0.0022321	0.962318	ns
	GWD	rs229243	1	0.410756	0.521586	ns
	GWD	rs6809184	1	0.0953409	0.757494	ns
	GWD	rs6962939	1	0.0529413	0.818022	ns
	GWD	rs9792144	1	0.6796	0.409724	ns
	GWD	rs6108746	1	3.54521	0.0597177	ns
	GWD	rs6111609	1	0.0022321	0.962318	ns
	GWD	rs3922636	1	0.00900829	0.924385	ns
	GWD	rs17042852	Monomorphic
	GWD	rs2922921	Monomorphic
	GWD	rs906175	Monomorphic
EUR	IBS	rs12608932	1	0.150318	0.698231	ns
	IBS	rs302668	1	2.29422	0.129856	ns
	IBS	rs9268856	1	0.777074	0.378038	ns
	IBS	rs906175	1	0.0140427	0.90567	ns
	IBS	rs17042852	1	0.734588	0.3914	ns
	IBS	rs11099660	1	0.117461	0.731805	ns
	IBS	rs4980079	1	0.583324	0.445012	ns
	IBS	rs6857	1	0.0277078	0.867798	ns
	IBS	rs3110643	1	0.112714	0.737075	ns
	IBS	rs10816848	1	0.230325	0.631283	ns
	IBS	rs79095029	1	0.161372	0.687896	ns
	IBS	rs13393316	1	3.58651	0.0582504	ns
	IBS	rs7791726	1	0.147242	0.701185	ns
	IBS	rs10101195	1	0.247309	0.618976	ns
	IBS	rs36196656	1	7.00515	0.00812755	**
	IBS	rs13072484	1	1.01583	0.31351	ns
	IBS	rs62443267	1	2.07783	0.149453	ns
	IBS	rs10860097	1	0.0890348	0.765408	ns
	IBS	rs7240419	1	2.06974	0.150247	ns
	IBS	rs6076187	1	0.161372	0.687896	ns
	IBS	rs4676496	1	0.705901	0.400808	ns
	IBS	rs517339	1	0.754589	0.385027	ns
	IBS	rs12554036	1	2.04235	0.152973	ns
	IBS	rs4810992	1	0.186875	0.665531	ns
	IBS	rs229243	1	0.916433	0.338413	ns
	IBS	rs6809184	1	0.447588	0.503483	ns
	IBS	rs6962939	1	0.37761	0.538885	ns
	IBS	rs9792144	1	0.0204506	0.886286	ns
	IBS	rs6108746	1	0.000375233	0.984545	ns
	IBS	rs6111609	1	0.0278885	0.867371	ns
	IBS	rs2922921	1	0.0388209	0.843804	ns
	IBS	rs3922636	1	0.448073	0.503251	ns
SAS	ITU	rs12608932	1	0.980392	0.322102	ns
	ITU	rs302668	1	0.00351795	0.952703	ns
	ITU	rs9268856	1	0.202514	0.652699	ns
	ITU	rs906175	1	0.00267822	0.958727	ns
	ITU	rs17042852	1	4.90936	0.0267115	*
	ITU	rs11099660	1	0.107004	0.743581	ns
	ITU	rs4980079	1	0.107004	0.743581	ns
	ITU	rs6857	1	0.00247519	0.960321	ns
	ITU	rs3110643	1	0.553795	0.456771	ns
	ITU	rs10816848	1	0.50005	0.479478	ns
	ITU	rs79095029	1	0.0643923	0.799684	ns
	ITU	rs13393316	1	0.0408	0.839924	ns
	ITU	rs7791726	1	2.17107	0.140629	ns
	ITU	rs10101195	1	0.476968	0.489799	ns
	ITU	rs36196656	1	0.0882353	0.766433	ns
	ITU	rs13072484	1	0.888533	0.345875	ns
	ITU	rs62443267	1	0.955255	0.328385	ns
	ITU	rs10860097	1	0.398438	0.527897	ns
	ITU	rs7240419	1	1.25049	0.263459	ns
	ITU	rs6076187	1	0.169929	0.680175	ns
	ITU	rs4676496	1	1.73995	0.187145	ns
	ITU	rs517339	1	2.10638	0.146686	ns
	ITU	rs12554036	1	0.593792	0.440956	ns
	ITU	rs4810992	1	1.81333	0.178109	ns
	ITU	rs229243	1	0.559617	0.454415	ns
	ITU	rs6809184	1	1.30344	0.253586	ns
	ITU	rs6962939	1	0.0643923	0.799684	ns
	ITU	rs9792144	1	0.100215	0.751572	ns
	ITU	rs6108746	1	0.580932	0.445947	ns
	ITU	rs6111609	1	0.0643923	0.799684	ns
	ITU	rs2922921	1	0.0643923	0.799684	ns
	ITU	rs3922636	1	0.259954	0.610152	ns
EAS	JPT	rs13393316	Monomorphic
	JPT	rs2922921	Monomorphic
	JPT	rs3110643	Monomorphic
	JPT	rs12608932	1	0.287612	0.591755	ns
	JPT	rs302668	1	0.237674	0.625891	ns
	JPT	rs9268856	1	0.174129	0.676468	ns
	JPT	rs906175	1	1.60748	0.204846	ns
	JPT	rs17042852	1	0.046198	0.829816	ns
	JPT	rs11099660	1	0.00584734	0.939047	ns
	JPT	rs4980079	1	0.0524528	0.818849	ns
	JPT	rs6857	1	2.9085	0.088114	ns
	JPT	rs10816848	1	1.31334	0.251791	ns
	JPT	rs79095029	1	0.009803	0.92113	ns
	JPT	rs7791726	1	0.00882031	0.925175	ns
	JPT	rs10101195	1	2.35952	0.124521	ns
	JPT	rs36196656	1	0.0484866	0.825718	ns
	JPT	rs13072484	1	1.177	0.277967	ns
	JPT	rs62443267	1	2.95417	0.0856561	ns
	JPT	rs10860097	1	0.0243965	0.87588	ns
	JPT	rs7240419	1	2.42262	0.119595	ns
	JPT	rs6076187	1	0.0287197	0.865428	ns
	JPT	rs4676496	1	0.478942	0.488902	ns
	JPT	rs517339	1	0.212908	0.644498	ns
	JPT	rs12554036	1	0.1664	0.683331	ns
	JPT	rs4810992	1	0.541609	0.461767	ns
	JPT	rs229243	1	0.237674	0.625891	ns
	JPT	rs6809184	1	0.00242713	0.960707	ns
	JPT	rs6962939	1	0.00242713	0.960707	ns
	JPT	rs9792144	1	2.51654	0.112657	ns
	JPT	rs6108746	1	0.212722	0.644642	ns
	JPT	rs6111609	1	0.126135	0.722473	ns
	JPT	rs3922636	1	0.382617	0.536206	ns
EAS	KHV	rs13393316	Monomorphic
	KHV	rs2922921	Monomorphic
	KHV	rs3110643	Monomorphic
	KHV	rs12608932	1	0.824688	0.363813	ns
	KHV	rs302668	1	2.10495	0.146823	ns
	KHV	rs9268856	1	0.264863	0.606799	ns
	KHV	rs906175	1	0.0930244	0.760367	ns
	KHV	rs17042852	1	0.765125	0.381729	ns
	KHV	rs11099660	1	2.37847	0.123018	ns
	KHV	rs4980079	1	1.47998	0.223778	ns
	KHV	rs6857	1	2.45416	0.117214	ns
	KHV	rs10816848	1	0.0382452	0.844952	ns
	KHV	rs79095029	1	0.384187	0.535371	ns
	KHV	rs7791726	1	0.0349409	0.85172	ns
	KHV	rs10101195	1	0.99	0.319742	ns
	KHV	rs36196656	1	0.0076326	0.930382	ns
	KHV	rs13072484	1	0.241427	0.623178	ns
	KHV	rs62443267	1	0.0224808	0.880815	ns
	KHV	rs10860097	1	0.765125	0.381729	ns
	KHV	rs7240419	1	0.501089	0.479022	ns
	KHV	rs6076187	1	0.99	0.319742	ns
	KHV	rs4676496	1	4.71094	0.0299712	*
	KHV	rs517339	1	0.277545	0.598315	ns
	KHV	rs12554036	1	0.280104	0.596633	ns
	KHV	rs4810992	1	0.488853	0.484439	ns
	KHV	rs229243	1	0.878115	0.348718	ns
	KHV	rs9792144	1	0.99	0.319742	ns
	KHV	rs6108746	1	0.0420874	0.837453	ns
	KHV	rs6111609	1	0.0420874	0.837453	ns
	KHV	rs3922636	1	5.22862	0.0222182	*
	KHV	rs6809184	Monomorphic
	KHV	rs6962939	Monomorphic
AFR	LWK	rs10860097	Monomorphic
	LWK	rs12608932	1	0.103076	0.748169	ns
	LWK	rs302668	1	1.88347	0.16994	ns
	LWK	rs9268856	1	0.0270111	0.869455	ns
	LWK	rs906175	1	0.00255095	0.959718	ns
	LWK	rs11099660	1	3.15689	0.0756072	ns
	LWK	rs4980079	1	0.0104847	0.918443	ns
	LWK	rs6857	1	0.765125	0.381729	ns
	LWK	rs3110643	1	0.119715	0.729344	ns
	LWK	rs10816848	1	0.869168	0.351186	ns
	LWK	rs79095029	1	0.99	0.319742	ns
	LWK	rs13393316	1	5.29951	0.0213314	*
	LWK	rs7791726	1	0.825312	0.363632	ns
	LWK	rs10101195	1	2.87332	0.0900586	ns
	LWK	rs36196656	1	2.64123	0.104123	ns
	LWK	rs13072484	1	0.216041	0.642073	ns
	LWK	rs62443267	1	0.241427	0.623178	ns
	LWK	rs17042852	Monomorphic
	LWK	rs7240419	1	0.573133	0.449017	ns
	LWK	rs6076187	1	0.443866	0.505262	ns
	LWK	rs4676496	1	0.00187146	0.965494	ns
	LWK	rs517339	1	0.347654	0.555444	ns
	LWK	rs12554036	1	0.412071	0.52092	ns
	LWK	rs229243	1	0.0809711	0.775986	ns
	LWK	rs6809184	1	1.20035	0.273252	ns
	LWK	rs6962939	1	0.0327273	0.856441	ns
	LWK	rs9792144	1	1.0926	0.295896	ns
	LWK	rs6108746	1	0.018433	0.892004	ns
	LWK	rs6111609	1	0.0420874	0.837453	ns
	LWK	rs3922636	1	0.0103082	0.91913	ns
	LWK	rs2922921	Monomorphic
	LWK	rs4810992	Monomorphic
AFR	MSL	rs10860097	Monomorphic
	MSL	rs17042852	Monomorphic
	MSL	rs12608932	1	0.344812	0.557065	ns
	MSL	rs302668	1	3.25534	0.0711914	ns
	MSL	rs9268856	1	2.66475e-05	0.995881	ns
	MSL	rs11099660	1	3.60738	0.0575236	ns
	MSL	rs4980079	1	0.406827	0.523584	ns
	MSL	rs6857	1	0.113772	0.73589	ns
	MSL	rs3110643	1	0.156762	0.692156	ns
	MSL	rs10816848	1	1.75016e-06	0.998944	ns
	MSL	rs79095029	1	2.29687	0.129635	ns
	MSL	rs13393316	1	0.490306	0.483791	ns
	MSL	rs7791726	1	7.04431	0.00795176	**
	MSL	rs10101195	1	0.197085	0.657084	ns
	MSL	rs36196656	1	1.51111	0.21897	ns
	MSL	rs13072484	1	2.03926	0.153284	ns
	MSL	rs62443267	1	0.0987862	0.753291	ns
	MSL	rs7240419	1	0.338556	0.560664	ns
	MSL	rs6076187	1	0.084411	0.771406	ns
	MSL	rs4676496	1	0.306926	0.579573	ns
	MSL	rs517339	1	0.57857	0.446873	ns
	MSL	rs12554036	1	0.684583	0.408013	ns
	MSL	rs4810992	1	0.0274302	0.868456	ns
	MSL	rs229243	1	0.664133	0.415105	ns
	MSL	rs6809184	1	3.0839	0.0790707	ns
	MSL	rs6962939	1	0.361475	0.547688	ns
	MSL	rs9792144	1	0.299468	0.584216	ns
	MSL	rs6108746	1	0.0136903	0.906856	ns
	MSL	rs2922921	Monomorphic
	MSL	rs3922636	1	0.0274302	0.868456	ns
	MSL	rs6111609	Monomorphic
	MSL	rs906175	Monomorphic
AMR	MXL	rs2922921	Monomorphic
	MXL	rs12608932	1	0.109173	0.741088	ns
	MXL	rs302668	1	0.507959	0.476024	ns
	MXL	rs9268856	1	0.26365	0.607624	ns
	MXL	rs906175	1	2.08042	0.1492	ns
	MXL	rs17042852	1	0.036864	0.847742	ns
	MXL	rs11099660	1	0.0463131	0.829608	ns
	MXL	rs4980079	1	0.395659	0.52934	ns
	MXL	rs6857	1	3.36888	0.0664388	ns
	MXL	rs3110643	1	0.340231	0.559696	ns
	MXL	rs10816848	1	0.56571	0.451969	ns
	MXL	rs79095029	1	0.036864	0.847742	ns
	MXL	rs13393316	1	2.75685	0.0968386	ns
	MXL	rs7791726	1	0.122422	0.726422	ns
	MXL	rs10101195	1	0.444444	0.504985	ns
	MXL	rs36196656	1	0.242722	0.622247	ns
	MXL	rs13072484	1	0.0770209	0.781376	ns
	MXL	rs62443267	1	0.01309	0.908912	ns
	MXL	rs10860097	1	0.016125	0.898953	ns
	MXL	rs7240419	1	0.308535	0.57858	ns
	MXL	rs6076187	1	0.366076	0.545151	ns
	MXL	rs4676496	1	0.258378	0.611237	ns
	MXL	rs517339	1	0.189719	0.66315	ns
	MXL	rs12554036	1	3.82256	0.050567	ns
	MXL	rs4810992	1	0.26365	0.607624	ns
	MXL	rs229243	1	1.78847	0.181113	ns
	MXL	rs6809184	1	0.036864	0.847742	ns
	MXL	rs6962939	1	0.036864	0.847742	ns
	MXL	rs9792144	1	0.817845	0.365811	ns
	MXL	rs6108746	1	0.611776	0.43412	ns
	MXL	rs6111609	1	7.80208	0.00521861	**
	MXL	rs3922636	1	1.53664	0.215119	ns
AMR	PEL	rs12608932	1	0.139265	0.709013	ns
	PEL	rs302668	1	0.246058	0.619865	ns
	PEL	rs9268856	1	0.338556	0.560664	ns
	PEL	rs906175	1	4.82896	0.0279855	*
	PEL	rs17042852	1	0.049354	0.824191	ns
	PEL	rs11099660	1	0.917524	0.338126	ns
	PEL	rs4980079	1	0.084411	0.771406	ns
	PEL	rs6857	1	0.332031	0.564465	ns
	PEL	rs3110643	1	0.684583	0.408013	ns
	PEL	rs10816848	1	2.42308	0.11956	ns
	PEL	rs13393316	1	0.428947	0.512506	ns
	PEL	rs7791726	1	0.0382461	0.84495	ns
	PEL	rs10101195	1	1.41486	0.234251	ns
	PEL	rs36196656	1	0.0326797	0.856544	ns
	PEL	rs13072484	1	1.04938	0.305649	ns
	PEL	rs62443267	1	1.41486	0.234251	ns
	PEL	rs10860097	1	0.00297609	0.956494	ns
	PEL	rs7240419	1	0.482842	0.487138	ns
	PEL	rs6076187	1	0.265615	0.606289	ns
	PEL	rs4676496	1	0.761078	0.382991	ns
	PEL	rs517339	1	0.283753	0.594252	ns
	PEL	rs12554036	1	2.7157	0.0993654	ns
	PEL	rs4810992	1	1.36476	0.242714	ns
	PEL	rs229243	1	0.152546	0.696114	ns
	PEL	rs6809184	1	0.049354	0.824191	ns
	PEL	rs6962939	1	0.0780533	0.779953	ns
	PEL	rs9792144	1	0.607345	0.435789	ns
	PEL	rs6108746	1	1.00925	0.315084	ns
	PEL	rs6111609	1	0.332031	0.564465	ns
	PEL	rs2922921	1	0.00297609	0.956494	ns
	PEL	rs3922636	1	0.0136903	0.906856	ns
	PEL	rs79095029	Monomorphic
SAS	PJL	rs12608932	1	1.16305	0.280833	ns
	PJL	rs302668	1	0	1	ns
	PJL	rs9268856	1	0.081764	0.774921	ns
	PJL	rs906175	1	0.60861	0.435312	ns
	PJL	rs17042852	1	4.53686	0.0331723	*
	PJL	rs11099660	1	0.524601	0.468886	ns
	PJL	rs4980079	1	0.0183971	0.892109	ns
	PJL	rs6857	1	1.28306	0.25733	ns
	PJL	rs3110643	1	0.546375	0.459803	ns
	PJL	rs10816848	1	2.32296	0.127477	ns
	PJL	rs79095029	1	0.28982	0.590336	ns
	PJL	rs13393316	1	0.137443	0.710836	ns
	PJL	rs7791726	1	0.000345661	0.985167	ns
	PJL	rs10101195	1	3.15009	0.0759228	ns
	PJL	rs36196656	1	0.10155	0.749977	ns
	PJL	rs13072484	1	0.980416	0.322096	ns
	PJL	rs62443267	1	5.05786	0.0245144	*
	PJL	rs10860097	1	0.354568	0.551539	ns
	PJL	rs7240419	1	1.78352	0.181718	ns
	PJL	rs6076187	1	0.0686322	0.793339	ns
	PJL	rs4676496	1	0.0311994	0.859796	ns
	PJL	rs517339	1	0.0507926	0.82169	ns
	PJL	rs12554036	1	0.362212	0.54728	ns
	PJL	rs4810992	1	2.15139	0.142441	ns
	PJL	rs229243	1	0.00129325	0.971313	ns
	PJL	rs6809184	1	6.44319	0.0111378	*
	PJL	rs6962939	1	0.137443	0.710836	ns
	PJL	rs9792144	1	0.319884	0.571677	ns
	PJL	rs6108746	1	0.700908	0.402479	ns
	PJL	rs6111609	1	1.18519	0.276303	ns
	PJL	rs2922921	1	0.137443	0.710836	ns
	PJL	rs3922636	1	3.49796	0.0614445	ns
AMR	PUR	rs12608932	1	3.13465	0.0766451	ns
	PUR	rs302668	1	2.11927	0.145456	ns
	PUR	rs9268856	1	0.587936	0.443218	ns
	PUR	rs906175	1	0.243806	0.621471	ns
	PUR	rs17042852	1	3.63858	0.0564551	ns
	PUR	rs11099660	1	6.26361	0.0123243	*
	PUR	rs4980079	1	0.0524528	0.818849	ns
	PUR	rs6857	1	0.311937	0.576494	ns
	PUR	rs3110643	1	0.527375	0.467713	ns
	PUR	rs10816848	1	0.540229	0.462338	ns
	PUR	rs79095029	1	7.11385	0.00764908	**
	PUR	rs13393316	1	0.410995	0.521465	ns
	PUR	rs7791726	1	0.151013	0.697569	ns
	PUR	rs10101195	1	0.134837	0.713468	ns
	PUR	rs36196656	1	0.869844	0.350999	ns
	PUR	rs13072484	1	2.07366	0.149862	ns
	PUR	rs62443267	1	1.85845	0.172804	ns
	PUR	rs10860097	1	0.0917557	0.761957	ns
	PUR	rs7240419	1	1.84889	0.173913	ns
	PUR	rs6076187	1	0.0752587	0.783829	ns
	PUR	rs4676496	1	2.76939	0.0960827	ns
	PUR	rs517339	1	0.2785	0.597686	ns
	PUR	rs12554036	1	0.0213953	0.883707	ns
	PUR	rs4810992	1	0.583993	0.444752	ns
	PUR	rs229243	1	3.10281	0.0781573	ns
	PUR	rs6809184	1	5.0336	0.0248602	*
	PUR	rs6962939	1	0.212722	0.644642	ns
	PUR	rs9792144	1	0.541609	0.461767	ns
	PUR	rs6108746	1	0.639323	0.423956	ns
	PUR	rs6111609	1	0.426616	0.513654	ns
	PUR	rs2922921	1	0.0222725	0.881365	ns
	PUR	rs3922636	3	0.428118	0.934375	ns
SAS	STU	rs12608932	1	1.54155	0.214388	ns
	STU	rs302668	1	0.184789	0.66729	ns
	STU	rs9268856	1	1.19299	0.274726	ns
	STU	rs906175	1	0.517086	0.472087	ns
	STU	rs17042852	1	3.54113	0.0598648	ns
	STU	rs11099660	1	0.0144558	0.904299	ns
	STU	rs4980079	1	0.000448295	0.983108	ns
	STU	rs6857	1	2.84287	0.0917802	ns
	STU	rs3110643	1	0.128785	0.719696	ns
	STU	rs10816848	1	2.36306	0.124239	ns
	STU	rs79095029	1	0.0227222	0.880182	ns
	STU	rs13393316	1	0.217278	0.641122	ns
	STU	rs7791726	1	1.85487e-05	0.996564	ns
	STU	rs10101195	1	0.00247519	0.960321	ns
	STU	rs36196656	1	0.29271	0.588489	ns
	STU	rs13072484	1	0.279963	0.596725	ns
	STU	rs62443267	1	1.4904	0.222154	ns
	STU	rs10860097	1	0.217278	0.641122	ns
	STU	rs7240419	1	0.102349	0.749029	ns
	STU	rs6076187	1	0.647901	0.420864	ns
	STU	rs4676496	1	0.196784	0.65733	ns
	STU	rs517339	1	0.00559671	0.940365	ns
	STU	rs12554036	1	0.100215	0.751572	ns
	STU	rs4810992	1	2.46724	0.116242	ns
	STU	rs229243	1	0.0458062	0.830528	ns
	STU	rs6809184	1	0.260454	0.609808	ns
	STU	rs6962939	1	0.217278	0.641122	ns
	STU	rs9792144	1	0.00247519	0.960321	ns
	STU	rs6108746	1	1.93645	0.164055	ns
	STU	rs6111609	1	0.0936639	0.75957	ns
	STU	rs2922921	1	0.128785	0.719696	ns
	STU	rs3922636	1	0.702874	0.40182	ns
EUR	TSI	rs12608932	1	0.158709	0.690348	ns
	TSI	rs302668	1	0.00300263	0.956301	ns
	TSI	rs9268856	1	0.440951	0.506664	ns
	TSI	rs906175	1	0.0110014	0.916465	ns
	TSI	rs17042852	1	1.47792	0.224101	ns
	TSI	rs11099660	1	1.76845	0.183574	ns
	TSI	rs4980079	1	0.0407102	0.840098	ns
	TSI	rs6857	1	0.186	0.666267	ns
	TSI	rs3110643	1	0.257113	0.612111	ns
	TSI	rs10816848	1	0.282893	0.594812	ns
	TSI	rs79095029	1	0.161372	0.687896	ns
	TSI	rs13393316	1	0.0838002	0.772212	ns
	TSI	rs7791726	1	1.39839	0.236994	ns
	TSI	rs10101195	1	1.78873	0.181081	ns
	TSI	rs36196656	1	0.362955	0.54687	ns
	TSI	rs13072484	1	0.00103198	0.974373	ns
	TSI	rs62443267	1	3.33907	0.0676527	ns
	TSI	rs10860097	1	0.12236	0.726489	ns
	TSI	rs7240419	1	0.64571	0.421651	ns
	TSI	rs6076187	1	1.46877	0.225539	ns
	TSI	rs4676496	1	0.358827	0.549158	ns
	TSI	rs517339	1	0.158709	0.690348	ns
	TSI	rs12554036	1	0.440951	0.506664	ns
	TSI	rs4810992	1	0.233212	0.629152	ns
	TSI	rs229243	1	1.75381	0.185398	ns
	TSI	rs6809184	1	0.12236	0.726489	ns
	TSI	rs6962939	1	0.12236	0.726489	ns
	TSI	rs9792144	1	7.75945	0.00534323	**
	TSI	rs6108746	1	2.42316	0.119553	ns
	TSI	rs6111609	1	4.7184	0.0298414	*
	TSI	rs2922921	1	0.206234	0.649735	ns
	TSI	rs3922636	1	0.988117	0.320203	ns
AFR	YRI	rs10860097	Monomorphic
	YRI	rs12608932	1	1.59963	0.205955	ns
	YRI	rs302668	1	1.38888	0.238594	ns
	YRI	rs9268856	1	1.71346	0.190537	ns
	YRI	rs906175	1	0.00943314	0.922628	ns
	YRI	rs17042852	1	0.0606455	0.805479	ns
	YRI	rs11099660	1	0.00731532	0.93184	ns
	YRI	rs4980079	1	2.69265e-30	1	ns
	YRI	rs6857	1	0.159763	0.689375	ns
	YRI	rs3110643	1	0.3267	0.567609	ns
	YRI	rs10816848	1	0.813036	0.367224	ns
	YRI	rs79095029	1	0.0388598	0.843727	ns
	YRI	rs13393316	1	1.00461	0.316197	ns
	YRI	rs7791726	1	0.662973	0.415512	ns
	YRI	rs10101195	1	0.33442	0.563068	ns
	YRI	rs36196656	1	0.05157	0.820354	ns
	YRI	rs13072484	1	0.0946145	0.758391	ns
	YRI	rs62443267	1	0.0160318	0.899244	ns
	YRI	rs2922921	Monomorphic
	YRI	rs7240419	1	0.0285736	0.865767	ns
	YRI	rs6076187	1	0.010885	0.916906	ns
	YRI	rs4676496	1	0.0316157	0.858874	ns
	YRI	rs517339	1	3.03989	0.0812412	ns
	YRI	rs12554036	1	0.204159	0.651385	ns
	YRI	rs4810992	1	0.0606455	0.805479	ns
	YRI	rs229243	1	0.148256	0.700208	ns
	YRI	rs6809184	1	1.38888	0.238594	ns
	YRI	rs6962939	1	0.00449532	0.946544	ns
	YRI	rs9792144	1	0.00463421	0.945726	ns
	YRI	rs6108746	1	0.0308959	0.860473	ns
	YRI	rs3922636	1	0.0023364	0.961448	ns
	YRI	rs6111609	Monomorphic
	Key: ns=not significant, * P<0.05, ** P<0.01, *** P<0.001
