# Supplementary material for: Genetic structure of different ethnic populations at the frontotemporal dementia risk loci
Source: PLoS One. 2025 Aug 5;20(8):e0329809. doi: 10.1371/journal.pone.0329809 (PMC12324132; doi:10.1371/journal.pone.0329809)
Supplement: S2 Table — (a), superpopulations; (b), subpopulations. (XLSX) [file pone.0329809.s002.xlsx]

## Sheet: S2a Table
S2 Table. Allele frequencies with graphs by population and locus. (a), superpopulations; (b), subpopulations
a
Allele Frequencies by Populations For Graph By Locus
Locus	Allele	AFR	AMR	EAS	EUR	SAS
rs12608932	1	0.6702	0.69597	0.30357	0.65109	0.51636
	2	0.3298	0.30403	0.69643	0.34891	0.48364
Locus	Allele	AFR	AMR	EAS	EUR	SAS
rs302668	2	0.10212	0.27378	0.31845	0.34891	0.22086
	4	0.89788	0.72622	0.68155	0.65109	0.77914
Locus	Allele	AFR	AMR	EAS	EUR	SAS
rs9268856	1	0.382	0.27666	0.26091	0.24553	0.25971
	2	0.618	0.72334	0.73909	0.75447	0.74029
Locus	Allele	AFR	AMR	EAS	EUR	SAS
rs906175	2	0.97958	0.38905	0.37004	0.55368	0.4182
	4	0.02042	0.61095	0.62996	0.44632	0.5818
Locus	Allele	AFR	AMR	EAS	EUR	SAS
rs17042852	2	0.00378	0.02305	0.07639	0.04573	0.0409
	4	0.99622	0.97695	0.92361	0.95427	0.9591
Locus	Allele	AFR	AMR	EAS	EUR	SAS
rs11099660	2	0.53328	0.71902	0.7877	0.74553	0.78425
	4	0.46672	0.28098	0.2123	0.25447	0.21575
Locus	Allele	AFR	AMR	EAS	EUR	SAS
rs4980079	2	0.86233	0.66571	0.65873	0.5825	0.75153
	4	0.13767	0.33429	0.34127	0.4175	0.24847
Locus	Allele	AFR	AMR	EAS	EUR	SAS
rs6857	2	0.94705	0.89481	0.8998	0.83499	0.85378
	4	0.05295	0.10519	0.1002	0.16501	0.14622
Locus	Allele	AFR	AMR	EAS	EUR	SAS
rs3110643	2	0.08472	0.10663	0.00099	0.17396	0.05317
	4	0.91528	0.89337	0.99901	0.82604	0.94683
Locus	Allele	AFR	AMR	EAS	EUR	SAS
rs10816848	1	0.41225	0.34294	0.23214	0.45229	0.26789
	4	0.58775	0.65706	0.76786	0.54771	0.73211
Locus	Allele	AFR	AMR	EAS	EUR	SAS
rs79095029	2	0.90469	0.96398	0.95833	0.94831	0.97546
	3	0.09531	0.03602	0.04167	0.05169	0.02454
Locus	Allele	AFR	AMR	EAS	EUR	SAS
rs13393316	1	0.89939	0.7219	1	0.85089	0.96217
	3	0.10061	0.2781	0	0.14911	0.03783
Locus	Allele	AFR	AMR	EAS	EUR	SAS
rs7791726	2	0.73903	0.57637	0.6498	0.40755	0.64417
	3	0.26097	0.42363	0.3502	0.59245	0.35583
Locus	Allele	AFR	AMR	EAS	EUR	SAS
rs10101195	1	0.52496	0.26945	0.16667	0.27038	0.15031
	2	0.47504	0.73055	0.83333	0.72962	0.84969
Locus	Allele	AFR	AMR	EAS	EUR	SAS
rs36196656	1	0.81921	0.44524	0.59524	0.39264	0.37526
	2	0.18079	0.55476	0.40476	0.60736	0.62474
Locus	Allele	AFR	AMR	EAS	EUR	SAS
rs13072484	1	0.24962	0.13256	0.12798	0.23062	0.29346
	3	0.75038	0.86744	0.87202	0.76938	0.70654
Locus	Allele	AFR	AMR	EAS	EUR	SAS
rs62443267	2	0.89788	0.74496	0.83234	0.76243	0.89775
	4	0.10212	0.25504	0.16766	0.23757	0.10225
Locus	Allele	AFR	AMR	EAS	EUR	SAS
rs10860097	1	0.99924	0.98415	0.91766	0.97316	0.94274
	4	0.00076	0.01585	0.08234	0.02684	0.05726
Locus	Allele	AFR	AMR	EAS	EUR	SAS
rs7240419	1	0.22995	0.20461	0.4494	0.25646	0.43047
	3	0.77005	0.79539	0.5506	0.74354	0.56953
Locus	Allele	AFR	AMR	EAS	EUR	SAS
rs6076187	1	0.28442	0.06772	0.10615	0.04473	0.03988
	3	0.71558	0.93228	0.89385	0.95527	0.96012
Locus	Allele	AFR	AMR	EAS	EUR	SAS
rs4676496	1	0.60968	0.57637	0.65377	0.51988	0.65337
	3	0.39032	0.42363	0.34623	0.48012	0.34663
Locus	Allele	AFR	AMR	EAS	EUR	SAS
rs517339	2	0.48411	0.28963	0.11409	0.38668	0.28016
	4	0.51589	0.71037	0.88591	0.61332	0.71984
Locus	Allele	AFR	AMR	EAS	EUR	SAS
rs12554036	3	0.91679	0.86167	0.94544	0.77038	0.82004
	4	0.08321	0.13833	0.05456	0.22962	0.17996
Locus	Allele	AFR	AMR	EAS	EUR	SAS
rs4810992	1	0.01135	0.16571	0.0754	0.32008	0.14213
	3	0.98865	0.83429	0.9246	0.67992	0.85787
Locus	Allele	AFR	AMR	EAS	EUR	SAS
rs229243	1	0.64599	0.4928	0.65079	0.34891	0.42434
	2	0.35401	0.5072	0.34921	0.65109	0.57566
Locus	Allele	AFR	AMR	EAS	EUR	SAS
rs6809184	2	0.89032	0.97118	0.99306	0.94334	0.90082
	4	0.10968	0.02882	0.00694	0.05666	0.09918
Locus	Allele	AFR	AMR	EAS	EUR	SAS
rs6962939	1	0.14221	0.03314	0.00298	0.0338	0.03681
	4	0.85779	0.96686	0.99702	0.9662	0.96319
Locus	Allele	AFR	AMR	EAS	EUR	SAS
rs9792144	2	0.80484	0.84438	0.82242	0.86183	0.86094
	3	0.19516	0.15562	0.17758	0.13817	0.13906
Locus	Allele	AFR	AMR	EAS	EUR	SAS
rs6108746	2	0.12557	0.14121	0.0377	0.19583	0.16053
	4	0.87443	0.85879	0.9623	0.80417	0.83947
Locus	Allele	AFR	AMR	EAS	EUR	SAS
rs6111609	1	0.00832	0.09654	0.0248	0.20676	0.05624
	2	0.99168	0.90346	0.9752	0.79324	0.94376
Locus	Allele	AFR	AMR	EAS	EUR	SAS
rs2922921	1	0.00076	0.0072	0	0.01789	0.03476
	3	0.99924	0.9928	1	0.98211	0.96524
Locus	Allele	AFR	AMR	EAS	EUR	SAS
rs3922636	1	0.00605	0.20605	0.22817	0.20775	0.27914
	2	0.00983	0.00144	0	0	0
	3	0.98411	0.79251	0.77183	0.79225	0.72086
Allele codes: A - 1, C - 2, G - 3, T - 4
Risk alleles are red

## Sheet: S2b Table
S2 Table. Allele frequencies with graphs by population and locus. (a), superpopulations; (b), subpopulations
b
Allele Frequencies by Populations For Graph By Locus
Locus	Allele	ACB	ASW	ESN	GWD	LWK	MSL	YRI	PUR	CLM	PEL	MXL	CHS	CDX	KHV	CHB	JPT	CEU	FIN	GBR	IBS	TSI	BEB	GIH	ITU	PJL	STU
rs12608932	1	0.61458	0.62295	0.70707	0.72124	0.76263	0.57059	0.65278	0.69231	0.68085	0.68824	0.73438	0.3619	0.23656	0.36364	0.21359	0.33654	0.67172	0.57576	0.62637	0.67757	0.69626	0.51163	0.5	0.5	0.53646	0.53431
	2	0.38542	0.37705	0.29293	0.27876	0.23737	0.42941	0.34722	0.30769	0.31915	0.31176	0.26563	0.6381	0.76344	0.63636	0.78641	0.66346	0.32828	0.42424	0.37363	0.32243	0.30374	0.48837	0.5	0.5	0.46354	0.46569
Locus	Allele	ACB	ASW	ESN	GWD	LWK	MSL	YRI	PUR	CLM	PEL	MXL	CHS	CDX	KHV	CHB	JPT	CEU	FIN	GBR	IBS	TSI	BEB	GIH	ITU	PJL	STU
rs302668	2	0.11979	0.13934	0.11616	0.04867	0.12121	0.08824	0.10185	0.24519	0.19149	0.28824	0.42188	0.24762	0.38172	0.38384	0.24757	0.34135	0.35354	0.43939	0.3022	0.3271	0.32243	0.25581	0.16505	0.2598	0.25	0.18137
	4	0.88021	0.86066	0.88384	0.95133	0.87879	0.91176	0.89815	0.75481	0.80851	0.71176	0.57813	0.75238	0.61828	0.61616	0.75243	0.65865	0.64646	0.56061	0.6978	0.6729	0.67757	0.74419	0.83495	0.7402	0.75	0.81863
Locus	Allele	ACB	ASW	ESN	GWD	LWK	MSL	YRI	PUR	CLM	PEL	MXL	CHS	CDX	KHV	CHB	JPT	CEU	FIN	GBR	IBS	TSI	BEB	GIH	ITU	PJL	STU
rs9268856	1	0.35417	0.32787	0.40404	0.30973	0.35354	0.44706	0.46759	0.26923	0.31915	0.26471	0.24219	0.22381	0.21505	0.12121	0.35437	0.37981	0.17172	0.30303	0.26374	0.22897	0.26168	0.2907	0.17961	0.32843	0.23958	0.26471
	2	0.64583	0.67213	0.59596	0.69027	0.64646	0.55294	0.53241	0.73077	0.68085	0.73529	0.75781	0.77619	0.78495	0.87879	0.64563	0.62019	0.82828	0.69697	0.73626	0.77103	0.73832	0.7093	0.82039	0.67157	0.76042	0.73529
Locus	Allele	ACB	ASW	ESN	GWD	LWK	MSL	YRI	PUR	CLM	PEL	MXL	CHS	CDX	KHV	CHB	JPT	CEU	FIN	GBR	IBS	TSI	BEB	GIH	ITU	PJL	STU
rs906175	2	0.95833	0.87705	0.99495	1	0.99495	1	0.99074	0.41346	0.2766	0.36471	0.54688	0.43333	0.33871	0.32828	0.45631	0.28846	0.56566	0.51515	0.55495	0.61682	0.51402	0.43023	0.37864	0.42157	0.40625	0.45588
	4	0.04167	0.12295	0.00505	0	0.00505	0	0.00926	0.58654	0.7234	0.63529	0.45313	0.56667	0.66129	0.67172	0.54369	0.71154	0.43434	0.48485	0.44505	0.38318	0.48598	0.56977	0.62136	0.57843	0.59375	0.54412
Locus	Allele	ACB	ASW	ESN	GWD	LWK	MSL	YRI	PUR	CLM	PEL	MXL	CHS	CDX	KHV	CHB	JPT	CEU	FIN	GBR	IBS	TSI	BEB	GIH	ITU	PJL	STU
rs17042852	2	0	0	0	0	0	0	0.02315	0.04327	0	0.02353	0.02344	0.06667	0.05914	0.08081	0.04369	0.12981	0.0303	0.02525	0.00549	0.06542	0.09346	0.0407	0.03883	0.03922	0.04167	0.04412
	4	1	1	1	1	1	1	0.97685	0.95673	1	0.97647	0.97656	0.93333	0.94086	0.91919	0.95631	0.87019	0.9697	0.97475	0.99451	0.93458	0.90654	0.9593	0.96117	0.96078	0.95833	0.95588
Locus	Allele	ACB	ASW	ESN	GWD	LWK	MSL	YRI	PUR	CLM	PEL	MXL	CHS	CDX	KHV	CHB	JPT	CEU	FIN	GBR	IBS	TSI	BEB	GIH	ITU	PJL	STU
rs11099660	2	0.54167	0.4918	0.5	0.46903	0.63636	0.53529	0.55093	0.68269	0.75	0.74118	0.70313	0.78095	0.84409	0.75758	0.7767	0.78365	0.74242	0.77778	0.67033	0.7757	0.75234	0.77907	0.78155	0.76961	0.76563	0.82353
	4	0.45833	0.5082	0.5	0.53097	0.36364	0.46471	0.44907	0.31731	0.25	0.25882	0.29688	0.21905	0.15591	0.24242	0.2233	0.21635	0.25758	0.22222	0.32967	0.2243	0.24766	0.22093	0.21845	0.23039	0.23438	0.17647
Locus	Allele	ACB	ASW	ESN	GWD	LWK	MSL	YRI	PUR	CLM	PEL	MXL	CHS	CDX	KHV	CHB	JPT	CEU	FIN	GBR	IBS	TSI	BEB	GIH	ITU	PJL	STU
rs4980079	2	0.79688	0.83607	0.78788	0.93363	0.90404	0.93529	0.83333	0.60096	0.6383	0.77059	0.67188	0.63333	0.66667	0.67172	0.7233	0.60096	0.52525	0.63636	0.58791	0.57944	0.58411	0.72093	0.73786	0.76961	0.74479	0.77941
	4	0.20313	0.16393	0.21212	0.06637	0.09596	0.06471	0.16667	0.39904	0.3617	0.22941	0.32813	0.36667	0.33333	0.32828	0.2767	0.39904	0.47475	0.36364	0.41209	0.42056	0.41589	0.27907	0.26214	0.23039	0.25521	0.22059
Locus	Allele	ACB	ASW	ESN	GWD	LWK	MSL	YRI	PUR	CLM	PEL	MXL	CHS	CDX	KHV	CHB	JPT	CEU	FIN	GBR	IBS	TSI	BEB	GIH	ITU	PJL	STU
rs6857	2	0.94271	0.90164	0.97475	0.9469	0.91919	0.96471	0.96296	0.83654	0.91489	0.94118	0.89844	0.87143	0.87634	0.94949	0.8835	0.91827	0.85859	0.81818	0.7967	0.81308	0.88318	0.84884	0.83495	0.85784	0.83854	0.88725
	4	0.05729	0.09836	0.02525	0.0531	0.08081	0.03529	0.03704	0.16346	0.08511	0.05882	0.10156	0.12857	0.12366	0.05051	0.1165	0.08173	0.14141	0.18182	0.2033	0.18692	0.11682	0.15116	0.16505	0.14216	0.16146	0.11275
Locus	Allele	ACB	ASW	ESN	GWD	LWK	MSL	YRI	PUR	CLM	PEL	MXL	CHS	CDX	KHV	CHB	JPT	CEU	FIN	GBR	IBS	TSI	BEB	GIH	ITU	PJL	STU
rs3110643	2	0.10417	0.15574	0.10606	0.0531	0.08586	0.04118	0.07407	0.11058	0.09574	0.08235	0.14844	0	0.00538	0	0	0	0.18182	0.24747	0.17582	0.11215	0.15888	0.02907	0.05825	0.06863	0.07292	0.03431
	4	0.89583	0.84426	0.89394	0.9469	0.91414	0.95882	0.92593	0.88942	0.90426	0.91765	0.85156	1	0.99462	1	1	1	0.81818	0.75253	0.82418	0.88785	0.84112	0.97093	0.94175	0.93137	0.92708	0.96569
Locus	Allele	ACB	ASW	ESN	GWD	LWK	MSL	YRI	PUR	CLM	PEL	MXL	CHS	CDX	KHV	CHB	JPT	CEU	FIN	GBR	IBS	TSI	BEB	GIH	ITU	PJL	STU
rs10816848	1	0.40104	0.37705	0.43434	0.4115	0.47475	0.40588	0.37037	0.37019	0.24468	0.30588	0.49219	0.20952	0.24194	0.21717	0.31553	0.17788	0.50505	0.34848	0.45604	0.50935	0.43925	0.20349	0.2233	0.28922	0.375	0.2451
	4	0.59896	0.62295	0.56566	0.5885	0.52525	0.59412	0.62963	0.62981	0.75532	0.69412	0.50781	0.79048	0.75806	0.78283	0.68447	0.82212	0.49495	0.65152	0.54396	0.49065	0.56075	0.79651	0.7767	0.71078	0.625	0.7549
Locus	Allele	ACB	ASW	ESN	GWD	LWK	MSL	YRI	PUR	CLM	PEL	MXL	CHS	CDX	KHV	CHB	JPT	CEU	FIN	GBR	IBS	TSI	BEB	GIH	ITU	PJL	STU
rs79095029	2	0.93229	0.95082	0.87879	0.90265	0.90909	0.85882	0.91204	0.9375	0.95213	1	0.97656	0.95714	0.95161	0.92424	0.96602	0.99038	0.90404	0.97475	0.93407	0.96262	0.96262	0.97674	0.99029	0.97549	0.94792	0.98529
	3	0.06771	0.04918	0.12121	0.09735	0.09091	0.14118	0.08796	0.0625	0.04787	0	0.02344	0.04286	0.04839	0.07576	0.03398	0.00962	0.09596	0.02525	0.06593	0.03738	0.03738	0.02326	0.00971	0.02451	0.05208	0.01471
Locus	Allele	ACB	ASW	ESN	GWD	LWK	MSL	YRI	PUR	CLM	PEL	MXL	CHS	CDX	KHV	CHB	JPT	CEU	FIN	GBR	IBS	TSI	BEB	GIH	ITU	PJL	STU
rs13393316	1	0.875	0.88525	0.87374	0.88938	0.92929	0.92941	0.91204	0.73558	0.6383	0.71765	0.82813	1	1	1	1	1	0.86364	0.87374	0.87912	0.8271	0.81776	0.96512	0.9466	0.98039	0.96354	0.95588
	3	0.125	0.11475	0.12626	0.11062	0.07071	0.07059	0.08796	0.26442	0.3617	0.28235	0.17188	0	0	0	0	0	0.13636	0.12626	0.12088	0.1729	0.18224	0.03488	0.0534	0.01961	0.03646	0.04412
Locus	Allele	ACB	ASW	ESN	GWD	LWK	MSL	YRI	PUR	CLM	PEL	MXL	CHS	CDX	KHV	CHB	JPT	CEU	FIN	GBR	IBS	TSI	BEB	GIH	ITU	PJL	STU
rs7791726	2	0.76042	0.68852	0.73737	0.82301	0.69697	0.74118	0.69907	0.49038	0.62234	0.64706	0.55469	0.61429	0.65591	0.69192	0.61165	0.67788	0.48485	0.33333	0.37363	0.45327	0.38785	0.62209	0.63107	0.66176	0.64583	0.65686
	3	0.23958	0.31148	0.26263	0.17699	0.30303	0.25882	0.30093	0.50962	0.37766	0.35294	0.44531	0.38571	0.34409	0.30808	0.38835	0.32212	0.51515	0.66667	0.62637	0.54673	0.61215	0.37791	0.36893	0.33824	0.35417	0.34314
Locus	Allele	ACB	ASW	ESN	GWD	LWK	MSL	YRI	PUR	CLM	PEL	MXL	CHS	CDX	KHV	CHB	JPT	CEU	FIN	GBR	IBS	TSI	BEB	GIH	ITU	PJL	STU
rs10101195	1	0.53125	0.48361	0.5303	0.53982	0.5202	0.55294	0.50463	0.26442	0.22872	0.33529	0.25	0.14286	0.16129	0.15152	0.19903	0.17788	0.22222	0.24242	0.3022	0.32243	0.26168	0.11047	0.15049	0.20098	0.14063	0.14216
	2	0.46875	0.51639	0.4697	0.46018	0.4798	0.44706	0.49537	0.73558	0.77128	0.66471	0.75	0.85714	0.83871	0.84848	0.80097	0.82212	0.77778	0.75758	0.6978	0.67757	0.73832	0.88953	0.84951	0.79902	0.85938	0.85784
Locus	Allele	ACB	ASW	ESN	GWD	LWK	MSL	YRI	PUR	CLM	PEL	MXL	CHS	CDX	KHV	CHB	JPT	CEU	FIN	GBR	IBS	TSI	BEB	GIH	ITU	PJL	STU
rs36196656	1	0.77083	0.68852	0.84848	0.83628	0.81313	0.82353	0.89352	0.44231	0.46277	0.4	0.48438	0.52857	0.65054	0.62121	0.66019	0.52404	0.4697	0.42929	0.33516	0.33645	0.39252	0.36047	0.40777	0.33333	0.38542	0.38725
	2	0.22917	0.31148	0.15152	0.16372	0.18687	0.17647	0.10648	0.55769	0.53723	0.6	0.51563	0.47143	0.34946	0.37879	0.33981	0.47596	0.5303	0.57071	0.66484	0.66355	0.60748	0.63953	0.59223	0.66667	0.61458	0.61275
Locus	Allele	ACB	ASW	ESN	GWD	LWK	MSL	YRI	PUR	CLM	PEL	MXL	CHS	CDX	KHV	CHB	JPT	CEU	FIN	GBR	IBS	TSI	BEB	GIH	ITU	PJL	STU
rs13072484	1	0.33333	0.29508	0.19697	0.27434	0.26768	0.18824	0.2037	0.16827	0.07447	0.1	0.20313	0.1	0.15591	0.18182	0.11165	0.09615	0.22727	0.22727	0.28022	0.21028	0.21495	0.25581	0.33495	0.26471	0.30729	0.29902
	3	0.66667	0.70492	0.80303	0.72566	0.73232	0.81176	0.7963	0.83173	0.92553	0.9	0.79688	0.9	0.84409	0.81818	0.88835	0.90385	0.77273	0.77273	0.71978	0.78972	0.78505	0.74419	0.66505	0.73529	0.69271	0.70098
Locus	Allele	ACB	ASW	ESN	GWD	LWK	MSL	YRI	PUR	CLM	PEL	MXL	CHS	CDX	KHV	CHB	JPT	CEU	FIN	GBR	IBS	TSI	BEB	GIH	ITU	PJL	STU
rs62443267	2	0.89063	0.86066	0.95455	0.93805	0.81818	0.90588	0.89815	0.79808	0.72872	0.66471	0.78906	0.81905	0.78495	0.79293	0.90291	0.85577	0.75758	0.71212	0.78571	0.74766	0.80841	0.88372	0.87379	0.91176	0.92708	0.89216
	4	0.10938	0.13934	0.04545	0.06195	0.18182	0.09412	0.10185	0.20192	0.27128	0.33529	0.21094	0.18095	0.21505	0.20707	0.09709	0.14423	0.24242	0.28788	0.21429	0.25234	0.19159	0.11628	0.12621	0.08824	0.07292	0.10784
Locus	Allele	ACB	ASW	ESN	GWD	LWK	MSL	YRI	PUR	CLM	PEL	MXL	CHS	CDX	KHV	CHB	JPT	CEU	FIN	GBR	IBS	TSI	BEB	GIH	ITU	PJL	STU
rs10860097	1	1	1	1	0.99558	1	1	1	0.97115	0.98936	0.99412	0.98438	0.9	0.95161	0.91919	0.91262	0.90865	0.9596	0.98485	0.98352	0.97196	0.96729	0.92442	0.9466	0.94118	0.94271	0.95588
	4	0	0	0	0.00442	0	0	0	0.02885	0.01064	0.00588	0.01563	0.1	0.04839	0.08081	0.08738	0.09135	0.0404	0.01515	0.01648	0.02804	0.03271	0.07558	0.0534	0.05882	0.05729	0.04412
Locus	Allele	ACB	ASW	ESN	GWD	LWK	MSL	YRI	PUR	CLM	PEL	MXL	CHS	CDX	KHV	CHB	JPT	CEU	FIN	GBR	IBS	TSI	BEB	GIH	ITU	PJL	STU
rs7240419	1	0.21354	0.20492	0.22222	0.26549	0.23232	0.26471	0.19907	0.19231	0.19149	0.15882	0.30469	0.37619	0.55376	0.4899	0.40291	0.4375	0.29798	0.25253	0.25275	0.18692	0.29439	0.46512	0.37379	0.45588	0.40625	0.45588
	3	0.78646	0.79508	0.77778	0.73451	0.76768	0.73529	0.80093	0.80769	0.80851	0.84118	0.69531	0.62381	0.44624	0.5101	0.59709	0.5625	0.70202	0.74747	0.74725	0.81308	0.70561	0.53488	0.62621	0.54412	0.59375	0.54412
Locus	Allele	ACB	ASW	ESN	GWD	LWK	MSL	YRI	PUR	CLM	PEL	MXL	CHS	CDX	KHV	CHB	JPT	CEU	FIN	GBR	IBS	TSI	BEB	GIH	ITU	PJL	STU
rs6076187	1	0.24479	0.27869	0.37879	0.22124	0.36869	0.22941	0.26852	0.08654	0.05851	0.05294	0.07031	0.08571	0.0914	0.09091	0.15534	0.10577	0.0202	0.07071	0.03846	0.03738	0.05607	0.05814	0.00971	0.03922	0.02604	0.06863
	3	0.75521	0.72131	0.62121	0.77876	0.63131	0.77059	0.73148	0.91346	0.94149	0.94706	0.92969	0.91429	0.9086	0.90909	0.84466	0.89423	0.9798	0.92929	0.96154	0.96262	0.94393	0.94186	0.99029	0.96078	0.97396	0.93137
Locus	Allele	ACB	ASW	ESN	GWD	LWK	MSL	YRI	PUR	CLM	PEL	MXL	CHS	CDX	KHV	CHB	JPT	CEU	FIN	GBR	IBS	TSI	BEB	GIH	ITU	PJL	STU
rs4676496	1	0.66146	0.57377	0.59091	0.53982	0.69697	0.57647	0.62037	0.62019	0.59043	0.55294	0.51563	0.63333	0.67204	0.69192	0.59223	0.68269	0.55051	0.52525	0.5	0.47196	0.5514	0.65116	0.67476	0.64216	0.64063	0.65686
	3	0.33854	0.42623	0.40909	0.46018	0.30303	0.42353	0.37963	0.37981	0.40957	0.44706	0.48438	0.36667	0.32796	0.30808	0.40777	0.31731	0.44949	0.47475	0.5	0.52804	0.4486	0.34884	0.32524	0.35784	0.35938	0.34314
Locus	Allele	ACB	ASW	ESN	GWD	LWK	MSL	YRI	PUR	CLM	PEL	MXL	CHS	CDX	KHV	CHB	JPT	CEU	FIN	GBR	IBS	TSI	BEB	GIH	ITU	PJL	STU
rs517339	2	0.52604	0.59836	0.44949	0.40265	0.54545	0.49412	0.43519	0.3125	0.25532	0.26471	0.33594	0.1	0.0914	0.12626	0.13107	0.12019	0.40404	0.38384	0.41209	0.43458	0.30374	0.25581	0.31553	0.26471	0.29688	0.26471
	4	0.47396	0.40164	0.55051	0.59735	0.45455	0.50588	0.56481	0.6875	0.74468	0.73529	0.66406	0.9	0.9086	0.87374	0.86893	0.87981	0.59596	0.61616	0.58791	0.56542	0.69626	0.74419	0.68447	0.73529	0.70313	0.73529
Locus	Allele	ACB	ASW	ESN	GWD	LWK	MSL	YRI	PUR	CLM	PEL	MXL	CHS	CDX	KHV	CHB	JPT	CEU	FIN	GBR	IBS	TSI	BEB	GIH	ITU	PJL	STU
rs12554036	3	0.89063	0.92623	0.92929	0.86283	0.93939	0.91765	0.95833	0.79808	0.79787	0.94706	0.94531	0.92857	0.96237	0.94949	0.92718	0.96154	0.74242	0.85859	0.74176	0.77103	0.73832	0.81395	0.85922	0.86275	0.77083	0.78922
	4	0.10938	0.07377	0.07071	0.13717	0.06061	0.08235	0.04167	0.20192	0.20213	0.05294	0.05469	0.07143	0.03763	0.05051	0.07282	0.03846	0.25758	0.14141	0.25824	0.22897	0.26168	0.18605	0.14078	0.13725	0.22917	0.21078
Locus	Allele	ACB	ASW	ESN	GWD	LWK	MSL	YRI	PUR	CLM	PEL	MXL	CHS	CDX	KHV	CHB	JPT	CEU	FIN	GBR	IBS	TSI	BEB	GIH	ITU	PJL	STU
rs4810992	1	0.03125	0	0	0.00442	0	0.01765	0.02315	0.17308	0.12766	0.14118	0.24219	0.09048	0.09677	0.06566	0.05825	0.06731	0.29798	0.19192	0.29121	0.37383	0.42991	0.11628	0.16019	0.11765	0.13021	0.18137
	3	0.96875	1	1	0.99558	1	0.98235	0.97685	0.82692	0.87234	0.85882	0.75781	0.90952	0.90323	0.93434	0.94175	0.93269	0.70202	0.80808	0.70879	0.62617	0.57009	0.88372	0.83981	0.88235	0.86979	0.81863
Locus	Allele	ACB	ASW	ESN	GWD	LWK	MSL	YRI	PUR	CLM	PEL	MXL	CHS	CDX	KHV	CHB	JPT	CEU	FIN	GBR	IBS	TSI	BEB	GIH	ITU	PJL	STU
rs229243	1	0.64063	0.61475	0.58081	0.65487	0.69192	0.72353	0.61574	0.42308	0.57447	0.54118	0.42188	0.61429	0.63441	0.68182	0.66505	0.65865	0.31313	0.33333	0.28022	0.3785	0.42523	0.36047	0.46117	0.46569	0.42188	0.40196
	2	0.35938	0.38525	0.41919	0.34513	0.30808	0.27647	0.38426	0.57692	0.42553	0.45882	0.57813	0.38571	0.36559	0.31818	0.33495	0.34135	0.68687	0.66667	0.71978	0.6215	0.57477	0.63953	0.53883	0.53431	0.57813	0.59804
Locus	Allele	ACB	ASW	ESN	GWD	LWK	MSL	YRI	PUR	CLM	PEL	MXL	CHS	CDX	KHV	CHB	JPT	CEU	FIN	GBR	IBS	TSI	BEB	GIH	ITU	PJL	STU
rs6809184	2	0.92188	0.90164	0.93434	0.85398	0.89899	0.82353	0.89815	0.96154	0.9734	0.97647	0.97656	0.98095	0.99462	1	0.99515	0.99519	0.94444	0.92424	0.93956	0.93925	0.96729	0.89535	0.90291	0.90196	0.88021	0.92157
	4	0.07813	0.09836	0.06566	0.14602	0.10101	0.17647	0.10185	0.03846	0.0266	0.02353	0.02344	0.01905	0.00538	0	0.00485	0.00481	0.05556	0.07576	0.06044	0.06075	0.03271	0.10465	0.09709	0.09804	0.11979	0.07843
Locus	Allele	ACB	ASW	ESN	GWD	LWK	MSL	YRI	PUR	CLM	PEL	MXL	CHS	CDX	KHV	CHB	JPT	CEU	FIN	GBR	IBS	TSI	BEB	GIH	ITU	PJL	STU
rs6962939	1	0.14583	0.08197	0.14141	0.12389	0.16667	0.18235	0.13889	0.04327	0.03191	0.02941	0.02344	0	0	0	0.00971	0.00481	0.0404	0.0101	0.02747	0.05607	0.03271	0.05814	0.02427	0.02451	0.03646	0.04412
	4	0.85417	0.91803	0.85859	0.87611	0.83333	0.81765	0.86111	0.95673	0.96809	0.97059	0.97656	1	1	1	0.99029	0.99519	0.9596	0.9899	0.97253	0.94393	0.96729	0.94186	0.97573	0.97549	0.96354	0.95588
Locus	Allele	ACB	ASW	ESN	GWD	LWK	MSL	YRI	PUR	CLM	PEL	MXL	CHS	CDX	KHV	CHB	JPT	CEU	FIN	GBR	IBS	TSI	BEB	GIH	ITU	PJL	STU
rs9792144	2	0.78125	0.81967	0.76768	0.86726	0.75253	0.83529	0.81019	0.93269	0.77128	0.77647	0.89844	0.85238	0.77419	0.75758	0.85437	0.86538	0.85354	0.78283	0.91209	0.86916	0.89252	0.89535	0.89806	0.78922	0.86979	0.85784
	3	0.21875	0.18033	0.23232	0.13274	0.24747	0.16471	0.18981	0.06731	0.22872	0.22353	0.10156	0.14762	0.22581	0.24242	0.14563	0.13462	0.14646	0.21717	0.08791	0.13084	0.10748	0.10465	0.10194	0.21078	0.13021	0.14216
Locus	Allele	ACB	ASW	ESN	GWD	LWK	MSL	YRI	PUR	CLM	PEL	MXL	CHS	CDX	KHV	CHB	JPT	CEU	FIN	GBR	IBS	TSI	BEB	GIH	ITU	PJL	STU
rs6108746	2	0.11458	0.09016	0.12626	0.10177	0.13636	0.15882	0.14352	0.13942	0.11702	0.14706	0.17188	0.0381	0.04301	0.0202	0.04369	0.04327	0.20202	0.16667	0.2033	0.16822	0.23832	0.12209	0.15049	0.14216	0.21354	0.17157
	4	0.88542	0.90984	0.87374	0.89823	0.86364	0.84118	0.85648	0.86058	0.88298	0.85294	0.82813	0.9619	0.95699	0.9798	0.95631	0.95673	0.79798	0.83333	0.7967	0.83178	0.76168	0.87791	0.84951	0.85784	0.78646	0.82843
Locus	Allele	ACB	ASW	ESN	GWD	LWK	MSL	YRI	PUR	CLM	PEL	MXL	CHS	CDX	KHV	CHB	JPT	CEU	FIN	GBR	IBS	TSI	BEB	GIH	ITU	PJL	STU
rs6111609	1	0.02083	0.01639	0	0.00442	0.0202	0	0	0.12981	0.10638	0.05882	0.07813	0.02857	0.02151	0.0202	0.01942	0.03365	0.18687	0.16162	0.23077	0.24299	0.21028	0.06977	0.09709	0.02451	0.0625	0.02941
	2	0.97917	0.98361	1	0.99558	0.9798	1	1	0.87019	0.89362	0.94118	0.92188	0.97143	0.97849	0.9798	0.98058	0.96635	0.81313	0.83838	0.76923	0.75701	0.78972	0.93023	0.90291	0.97549	0.9375	0.97059
Locus	Allele	ACB	ASW	ESN	GWD	LWK	MSL	YRI	PUR	CLM	PEL	MXL	CHS	CDX	KHV	CHB	JPT	CEU	FIN	GBR	IBS	TSI	BEB	GIH	ITU	PJL	STU
rs2922921	1	0.00521	0	0	0	0	0	0	0.01442	0.00532	0.00588	0	0	0	0	0	0	0.0202	0.00505	0	0.01869	0.04206	0.01163	0.06311	0.02451	0.03646	0.03431
	3	0.99479	1	1	1	1	1	1	0.98558	0.99468	0.99412	1	1	1	1	1	1	0.9798	0.99495	1	0.98131	0.95794	0.98837	0.93689	0.97549	0.96354	0.96569
Locus	Allele	ACB	ASW	ESN	GWD	LWK	MSL	YRI	PUR	CLM	PEL	MXL	CHS	CDX	KHV	CHB	JPT	CEU	FIN	GBR	IBS	TSI	BEB	GIH	ITU	PJL	STU
rs3922636	1	0.03646	0	0	0	0	0	0.00463	0.25	0.20745	0.15882	0.19531	0.24762	0.28495	0.18687	0.20388	0.22115	0.18687	0.23737	0.18681	0.19159	0.23364	0.22674	0.37864	0.27941	0.22396	0.27451
	2	0.01563	0.01639	0.00505	0.00885	0.0101	0.01765	0	0.00481	0	0	0	0	0	0	0	0	0	0	0	0	0	0	0	0	0	0
	3	0.94792	0.98361	0.99495	0.99115	0.9899	0.98235	0.99537	0.74519	0.79255	0.84118	0.80469	0.75238	0.71505	0.81313	0.79612	0.77885	0.81313	0.76263	0.81319	0.80841	0.76636	0.77326	0.62136	0.72059	0.77604	0.72549
Allele codes: A - 1, C - 2, G - 3, T - 4
Risk alleles are red
