# Supplementary material for: Genetic structure of different ethnic populations at the frontotemporal dementia risk loci
Source: PLoS One. 2025 Aug 5;20(8):e0329809. doi: 10.1371/journal.pone.0329809 (PMC12324132; doi:10.1371/journal.pone.0329809)
Supplement: S3 Table — (XLSX) [file pone.0329809.s003.xlsx]

## Sheet: Sheet1
S3 Table. Parameters of genetic diversity of the ethnic subpopulations
Superpopulation	Population		I	Ho	He	F
AFR	ACB	Mean	0.410921	0.266927	0.264816	-0.0113183
		SE	0.0391361	0.0306947	0.0297666	0.0143
	ASW	Mean	0.407978	0.270492	0.266251	-0.0137163
		SE	0.0416622	0.0330748	0.0308883	0.0227722
	ESN	Mean	0.382464	0.260101	0.250657	-0.0367201
		SE	0.0449927	0.0342091	0.0327939	0.0165939
	GWD	Mean	0.365144	0.226493	0.23448	0.0408308
		SE	0.0426092	0.0314084	0.0312063	0.0189537
	LWK	Mean	0.389946	0.253788	0.253195	-0.00262848
		SE	0.0423752	0.031422	0.0309439	0.0168416
	MSL	Mean	0.379717	0.254779	0.246706	-0.0298316
		SE	0.0435825	0.0337031	0.0319677	0.0191707
	YRI	Mean	0.380013	0.246528	0.24506	-0.0137636
		SE	0.0422733	0.0315199	0.0314636	0.0114308
AMR	PUR	Mean	0.468023	0.297476	0.305577	0.0320601
		SE	0.0337083	0.0268235	0.0266915	0.0202639
	CLM	Mean	0.435159	0.279255	0.283188	0.00896397
		SE	0.0375591	0.0286564	0.0283879	0.0160836
	PEL	Mean	0.420624	0.265441	0.274005	0.0169286
		SE	0.0400701	0.0292163	0.0301983	0.0163411
	MXL	Mean	0.447895	0.29248	0.295055	0.0145217
		SE	0.0393005	0.0308237	0.0301723	0.0216677
EAS	CHS	Mean	0.386002	0.25	0.248345	-0.0216579
		SE	0.0409771	0.0301442	0.0303732	0.0173749
	CDX	Mean	0.381686	0.237903	0.245755	0.0261886
		SE	0.041587	0.0297967	0.0304813	0.0185312
	KHV	Mean	0.376543	0.250316	0.242694	-0.0305917
		SE	0.0420933	0.0317767	0.030572	0.0173439
	CHB	Mean	0.381103	0.248786	0.245025	-0.00353623
		SE	0.041383	0.0317508	0.0304784	0.0137633
	JPT	Mean	0.379105	0.252404	0.244328	-0.0285892
		SE	0.0420596	0.0323145	0.0309167	0.0139301
EUR	CEU	Mean	0.485101	0.328914	0.320953	-0.014191
		SE	0.0340758	0.0290906	0.0269785	0.0200609
	FIN	Mean	0.477315	0.309659	0.317083	0.0200896
		SE	0.0367052	0.0287158	0.0280395	0.0218565
	GBR	Mean	0.478354	0.32967	0.319028	-0.0262341
		SE	0.0376877	0.0308378	0.0285899	0.0153828
	IBS	Mean	0.485294	0.329731	0.320739	-0.0233433
		SE	0.0337002	0.0287758	0.026838	0.0155617
	TSI	Mean	0.491188	0.329439	0.325484	-0.00830566
		SE	0.033408	0.027842	0.026691	0.0176452
SAS	BEB	Mean	0.429929	0.28125	0.275791	-0.0242581
		SE	0.034761	0.028036	0.0273751	0.0137716
	GIH	Mean	0.434268	0.282464	0.279988	-0.00607154
		SE	0.0354186	0.0291306	0.0277494	0.0189986
	ITU	Mean	0.43422	0.273897	0.281355	0.012668
		SE	0.0370112	0.0275014	0.0288503	0.014945
	PJL	Mean	0.447646	0.293294	0.290027	0.00305239
		SE	0.0347095	0.0295633	0.0276697	0.0199757
	STU	Mean	0.430924	0.279412	0.277093	-0.00355786
		SE	0.0353414	0.0287858	0.0277752	0.0146501
I = Shannon's Information Index = -1* Sum (pi * Ln (pi))
Ho = Observed Heterozygosity = No. of Hets / N
He = Expected Heterozygosity = 1 - Sum pi^2
F = Fixation Index = (He - Ho) / He = 1 - (Ho / He)
