# Supplementary material for: Genetic structure of different ethnic populations at the frontotemporal dementia risk loci
Source: PLoS One. 2025 Aug 5;20(8):e0329809. doi: 10.1371/journal.pone.0329809 (PMC12324132; doi:10.1371/journal.pone.0329809)
Supplement: S4 Table — (XLSX) [file pone.0329809.s004.xlsx]

## Sheet: Sheet1
S4 Table. A matrix of the pairwise Nei’s genetic distances and FST values between ethnic subpopulations.
	ACB	ASW	ESN	GWD	LWK	MSL	YRI	PUR	CLM	PEL	MXL	CHS	CDX	KHV	CHB	JPT	CEU	FIN	GBR	IBS	TSI	BEB	GIH	ITU	PJL	STU
ACB		0.0024995	0.00358845	0.00445031	0.00403399	0.00441726	0.00321237	0.0418415	0.0488909	0.0412766	0.0364588	0.0493791	0.0612237	0.0535659	0.042719	0.0576592	0.0460713	0.0500141	0.0493445	0.0471489	0.0532172	0.0498447	0.0492974	0.0442735	0.0446095	0.0450217
ASW	0.00344128		0.00576285	0.00679048	0.00608648	0.00685279	0.00583526	0.0362913	0.0440199	0.0354921	0.0310745	0.046492	0.0599003	0.051473	0.0410451	0.0548266	0.0413636	0.0418349	0.0418835	0.0414834	0.0485526	0.0450587	0.0451454	0.0402796	0.0404565	0.0420668
ESN	0.00519611	0.00825366		0.00463165	0.0045717	0.0051405	0.00196538	0.0483928	0.0556754	0.0482169	0.0414015	0.057076	0.0705655	0.0625393	0.0486303	0.0655024	0.053607	0.0579629	0.0578436	0.0557757	0.0607589	0.0595749	0.0628864	0.0544851	0.0550799	0.0554076
GWD	0.00693049	0.010357	0.0072502		0.00698043	0.00381908	0.00457943	0.0508372	0.0573536	0.0487432	0.0438055	0.0568736	0.0708032	0.0616082	0.0496015	0.0674235	0.0568499	0.0641112	0.0603722	0.0581694	0.0634266	0.057571	0.0582986	0.0524899	0.0518237	0.052187
LWK	0.00576917	0.00862767	0.00672871	0.0107861		0.0058218	0.00454257	0.0511113	0.0581307	0.0480236	0.042721	0.0598852	0.0718058	0.0633298	0.0525769	0.0692967	0.0549488	0.0579032	0.0598741	0.0553491	0.0620566	0.0610102	0.06151	0.0548181	0.0550628	0.0551967
MSL	0.0064777	0.00992391	0.00769092	0.00603013	0.00864813		0.00275984	0.0539688	0.0591575	0.0501214	0.0467751	0.0553265	0.0670712	0.0609502	0.0445119	0.0631853	0.0600786	0.0624344	0.0625184	0.0598097	0.0654654	0.058832	0.0605221	0.0522914	0.053979	0.054086
YRI	0.00479154	0.00854303	0.00298068	0.00722888	0.00680553	0.00420946		0.0464874	0.0526331	0.0450246	0.0402484	0.0510691	0.0638061	0.05751	0.0424248	0.0588081	0.0528018	0.0543546	0.0563723	0.05426	0.0583427	0.0549171	0.0573344	0.0503167	0.0515995	0.050921
PUR	0.0492864	0.0430291	0.0585611	0.0641271	0.0610933	0.0653221	0.0573831		0.00681997	0.00842684	0.00691913	0.0188216	0.032348	0.0283212	0.0270149	0.0250129	0.00821071	0.00939741	0.00864302	0.00968203	0.00725396	0.0134561	0.0128497	0.0147945	0.011598	0.0141212
CLM	0.059544	0.0538668	0.069494	0.0745325	0.07177	0.0741461	0.0670493	0.00822728		0.00448932	0.0163133	0.0176744	0.0286306	0.0236937	0.0258548	0.0207013	0.0213529	0.0194894	0.0247991	0.0231454	0.0188317	0.0183144	0.0175227	0.0175611	0.0179439	0.0181658
PEL	0.052001	0.0450054	0.0622232	0.0656513	0.0615859	0.0651325	0.0593242	0.0104721	0.0057917		0.0103151	0.0188136	0.0293533	0.0235958	0.0264344	0.0227426	0.0199565	0.016196	0.0223317	0.018921	0.0182921	0.0189846	0.0183598	0.0159872	0.0176472	0.0181785
MXL	0.0442689	0.0379624	0.0518053	0.0571702	0.0529391	0.0585646	0.0513013	0.00800053	0.019545	0.0128692		0.0220911	0.0314156	0.0274457	0.0279703	0.0284437	0.00596312	0.00813372	0.00959771	0.00836744	0.00769585	0.0164082	0.0178152	0.0152804	0.0128302	0.0161223
CHS	0.0653184	0.0616187	0.0770142	0.0799734	0.0799026	0.0756256	0.070645	0.0247155	0.0239924	0.0258832	0.0290862		0.00479975	0.00448168	0.00422323	0.00342599	0.0284632	0.0242117	0.0333294	0.0344818	0.0280355	0.0096195	0.0109156	0.00953221	0.0129487	0.0112151
CDX	0.0798117	0.0780145	0.0935399	0.0976353	0.0944011	0.090325	0.086786	0.0411385	0.0381708	0.0397933	0.0407395	0.0072461		0.00262057	0.00572584	0.00487603	0.039385	0.0330822	0.0476909	0.0495144	0.0404258	0.0168486	0.0179462	0.0151129	0.0200549	0.01804
KHV	0.0713606	0.0686119	0.0847436	0.0870593	0.0851719	0.0836292	0.0797317	0.036773	0.0322592	0.0326804	0.0362897	0.00683439	0.00403631		0.00797131	0.00517818	0.0359699	0.0325895	0.0454003	0.0464053	0.0380626	0.0158061	0.0166734	0.0143213	0.0178838	0.0170312
CHB	0.0577044	0.055436	0.0671967	0.071288	0.0716804	0.0625898	0.0601389	0.0349347	0.0347631	0.0361308	0.0366573	0.00639727	0.00870253	0.0121614		0.00562864	0.0371129	0.0309704	0.0410786	0.0429985	0.0366988	0.0165412	0.0187012	0.0142093	0.0182531	0.0172971
JPT	0.0759226	0.0723259	0.0879258	0.0938776	0.0918309	0.0859929	0.0810053	0.0326181	0.0282501	0.0314005	0.0373166	0.00521004	0.00743804	0.00795949	0.00858923		0.0381578	0.0311214	0.0430231	0.0448023	0.0356642	0.0131211	0.016252	0.0119371	0.0175367	0.0159441
CEU	0.0523682	0.0472655	0.0624857	0.0689606	0.0634229	0.0699073	0.0626482	0.00895014	0.0242191	0.0234157	0.00682735	0.0355264	0.0480831	0.0447467	0.0456806	0.0469424		0.00713708	0.00384526	0.00407392	0.0045565	0.0186685	0.0198328	0.0206665	0.0141578	0.0187642
FIN	0.0568096	0.0480736	0.0674381	0.0771012	0.0669063	0.0728115	0.0647034	0.0102765	0.0223283	0.0193147	0.00923862	0.0307896	0.0412894	0.0411447	0.0389814	0.0392456	0.00753739		0.00618957	0.00892091	0.00866808	0.0167029	0.0187161	0.0172812	0.0160698	0.0188006
GBR	0.055925	0.0479647	0.0670845	0.0729193	0.0686885	0.0726466	0.0666082	0.00943733	0.0279923	0.0260924	0.0108274	0.0411098	0.0572737	0.0553097	0.0501992	0.0524439	0.00406241	0.00657264		0.00342081	0.00496886	0.019512	0.0210203	0.0215016	0.0160892	0.0206252
IBS	0.0535007	0.0474078	0.0647561	0.0703851	0.0638584	0.0696569	0.0642049	0.0105207	0.0261513	0.0222767	0.00946649	0.0422992	0.0590631	0.0562519	0.0521681	0.0542416	0.00428456	0.00939834	0.00361804		0.00426017	0.0245655	0.0246491	0.0250877	0.0201679	0.0240308
TSI	0.0592059	0.0542823	0.0692916	0.075303	0.0701025	0.0747964	0.0679183	0.0078905	0.0213733	0.0214762	0.0087129	0.0348647	0.0489044	0.0467906	0.0449432	0.0439038	0.00474278	0.00905348	0.00519682	0.00443945		0.0193077	0.0194685	0.0203037	0.0157825	0.0181344
BEB	0.0616197	0.0559634	0.0750447	0.0759525	0.0761677	0.0749652	0.0707756	0.0163028	0.0228732	0.0242025	0.0200727	0.0135339	0.0234074	0.0222492	0.0230545	0.0185128	0.0218556	0.0197609	0.0228385	0.0283099	0.0224468		0.00406433	0.00245937	0.00284584	0.00164609
GIH	0.0604245	0.055531	0.0780387	0.0761286	0.0760205	0.0761899	0.072905	0.0153751	0.0216807	0.0232021	0.0214743	0.0152037	0.024684	0.0232569	0.0257334	0.0225688	0.0228157	0.0217055	0.0241707	0.0280303	0.0222959	0.00524775		0.00424494	0.00379978	0.00285904
ITU	0.0545718	0.0498121	0.0684202	0.0691141	0.0683446	0.0666185	0.0646222	0.0175393	0.0216531	0.0202271	0.018436	0.0133329	0.0209114	0.0200884	0.0197699	0.01679	0.0236178	0.0200274	0.0245883	0.0283816	0.0230899	0.00318009	0.00539939		0.00255336	0.00214616
PJL	0.0539335	0.0490863	0.0678474	0.0671492	0.0673745	0.0673342	0.0649431	0.0134818	0.021667	0.0218563	0.0151879	0.0176904	0.0269941	0.0244986	0.0247668	0.0239099	0.0159978	0.018164	0.0181344	0.0224631	0.0176564	0.00365044	0.00476515	0.00320069		0.002
STU	0.0559548	0.0523615	0.0701093	0.0693677	0.069413	0.0693108	0.0659206	0.0170021	0.022617	0.0231358	0.019659	0.0156634	0.0249298	0.0238407	0.0240067	0.0222626	0.0218631	0.022008	0.0239641	0.0276158	0.0210676	0.00214836	0.00368634	0.00276499	0.00287938
The FST values are given below the diagonal, the Nei’s genetic distances are given above the diagonal. All FST values are significant at P < 0.01.
Non-significant FST values (>0.05) are given in red
Color codes for superpopulations: AFR, AMR, EAS, EUR, SAS.
