# Supplementary material for: Genetic structure of different ethnic populations at the frontotemporal dementia risk loci
Source: PLoS One. 2025 Aug 5;20(8):e0329809. doi: 10.1371/journal.pone.0329809 (PMC12324132; doi:10.1371/journal.pone.0329809)
Supplement: S5 Table — (XLSX) [file pone.0329809.s005.xlsx]

## Sheet: Sheet1
S5 Table. Summary of the analysis of F-statistics by locus in ethnic superpopulations (a) and subpopulations (b)
a
F-Statistics by Locus
	rs12608932	rs302668	rs9268856	rs906175	rs17042852	rs11099660	rs4980079	rs6857	rs3110643	rs10816848	rs79095029	rs13393316	rs7791726	rs10101195	rs36196656	rs13072484	rs62443267	rs10860097	rs7240419	rs6076187	rs4676496	rs517339	rs12554036	rs4810992	rs229243	rs6809184	rs6962939	rs9792144	rs6108746	rs6111609	rs2922921	rs3922636	Tot
Fst	0.104673	0.059239	0.0172714	0.297371	0.0219745	0.0629673	0.0633425	0.0213336	0.0528471	0.0390006	0.016225	0.10176	0.0689428	0.127062	0.157046	0.0291148	0.0355793	0.0327453	0.0598033	0.11296	0.0122026	0.0950732	0.0445041	0.124487	0.075731	0.0325581	0.0635803	0.00410836	0.0297354	0.0958397	0.0180997	0.0859477	0.0793016
Fis	0.00982973	0.0236347	0.0134935	0.0217429	0.0699114	-0.00790851	0.00127475	0.00967933	-0.0171272	0.0186791	0.0171843	0.0227455	-6.30331e-06	-0.00367893	-0.0256352	0.0121964	-0.00541189	-0.0285755	0.049694	0.0233933	0.0194074	-0.046845	-0.00285267	-0.0216846	0.00466884	0.0233197	-0.0146716	0.0316565	0.0191677	-0.00948569	-0.0262928	0.00687523	0.0063226
Fit	0.113474	0.0814736	0.0305319	0.312648	0.0903496	0.0555568	0.0645365	0.0308065	0.0366251	0.0569512	0.0331305	0.122191	0.0689369	0.12385	0.135436	0.0409561	0.0303599	0.00510546	0.106526	0.133711	0.0313732	0.0526819	0.0417784	0.105502	0.0800463	0.0551185	0.0498416	0.0356348	0.0483332	0.0872631	-0.00771719	0.092232	0.0851228
Probabilities, P(rand>=data), for F-Statistics by Locus based on Standard Permutation
	rs12608932	rs302668	rs9268856	rs906175	rs17042852	rs11099660	rs4980079	rs6857	rs3110643	rs10816848	rs79095029	rs13393316	rs7791726	rs10101195	rs36196656	rs13072484	rs62443267	rs10860097	rs7240419	rs6076187	rs4676496	rs517339	rs12554036	rs4810992	rs229243	rs6809184	rs6962939	rs9792144	rs6108746	rs6111609	rs2922921	rs3922636	Tot
Fst	0.01	0.01	0.01	0.01	0.01	0.01	0.01	0.01	0.01	0.01	0.01	0.01	0.01	0.01	0.01	0.01	0.01	0.01	0.01	0.01	0.01	0.01	0.01	0.01	0.01	0.01	0.01	0.01	0.01	0.01	0.01	0.01	0.01
Fis	0.4	0.09	0.29	0.15	0.01	0.62	0.5	0.31	0.84	0.2	0.18	0.1	0.47	0.6	0.84	0.28	0.61	0.92	0.03	0.14	0.15	1	0.51	0.83	0.39	0.06	0.71	0.07	0.18	0.62	1	0.42	0.09
Fit	0.01	0.01	0.12	0.01	0.01	0.01	0.01	0.07	0.03	0.01	0.03	0.01	0.01	0.01	0.01	0.04	0.06	0.43	0.01	0.01	0.05	0.01	0.01	0.01	0.01	0.02	0.01	0.04	0.03	0.01	0.3	0.01	0.01
b
F-Statistics by Locus
	rs12608932	rs302668	rs9268856	rs906175	rs17042852	rs11099660	rs4980079	rs6857	rs3110643	rs10816848	rs79095029	rs13393316	rs7791726	rs10101195	rs36196656	rs13072484	rs62443267	rs10860097	rs7240419	rs6076187	rs4676496	rs517339	rs12554036	rs4810992	rs229243	rs6809184	rs6962939	rs9792144	rs6108746	rs6111609	rs2922921	rs3922636	Tot
Fst	0.0938078	0.0583596	0.0278879	0.261768	0.0257317	0.0537381	0.0582908	0.0214284	0.0494449	0.0413983	0.0194037	0.0886401	0.0604904	0.10489	0.135851	0.028622	0.0362209	0.0256593	0.0531704	0.101003	0.0115295	0.0819149	0.047254	0.114309	0.0662357	0.0291344	0.0528034	0.01574	0.0242906	0.0813102	0.0197202	0.0744503	0.0706685
Fis	0.003602	0.0130996	-0.00053082	0.0108101	0.0623382	-0.0106387	-0.00589315	0.00543584	-0.0241148	0.00869204	0.0108987	0.0170853	-0.00466205	-0.00405807	-0.0324944	0.00703838	-0.0131227	-0.027764	0.0451045	0.0144506	0.0177238	-0.0515714	-0.0145447	-0.0353008	-0.000142603	0.020487	-0.0158938	0.0195634	0.0188718	-0.0126895	-0.03162	0.00229572	-6.72542e-05
Fit	0.0970719	0.0706947	0.0273719	0.269749	0.0864658	0.0436711	0.0527412	0.0267478	0.0265224	0.0497305	0.0300909	0.104211	0.0561103	0.101258	0.107771	0.0354589	0.0235735	-0.00139231	0.0958766	0.113995	0.0290489	0.0345679	0.0333966	0.0830439	0.0661026	0.0490246	0.0377489	0.0349955	0.0427041	0.0696525	-0.0112762	0.0765751	0.070606
Probabilities, P(rand>=data), for F-Statistics by Locus based on Standard Permutation
	rs12608932	rs302668	rs9268856	rs906175	rs17042852	rs11099660	rs4980079	rs6857	rs3110643	rs10816848	rs79095029	rs13393316	rs7791726	rs10101195	rs36196656	rs13072484	rs62443267	rs10860097	rs7240419	rs6076187	rs4676496	rs517339	rs12554036	rs4810992	rs229243	rs6809184	rs6962939	rs9792144	rs6108746	rs6111609	rs2922921	rs3922636	Tot
Fst	0.01	0.01	0.01	0.01	0.01	0.01	0.01	0.01	0.01	0.01	0.01	0.01	0.01	0.01	0.01	0.01	0.01	0.01	0.01	0.01	0.01	0.01	0.01	0.01	0.01	0.01	0.01	0.01	0.01	0.01	0.01	0.01	0.01
Fis	0.44	0.32	0.51	0.31	0.01	0.65	0.54	0.4	0.86	0.4	0.28	0.24	0.62	0.56	0.95	0.31	0.7	0.97	0.02	0.2	0.18	1	0.76	0.96	0.54	0.13	0.73	0.14	0.12	0.82	1	0.5	0.59
Fit	0.01	0.01	0.06	0.01	0.01	0.03	0.03	0.1	0.13	0.02	0.08	0.01	0.01	0.01	0.01	0.05	0.16	0.38	0.01	0.01	0.06	0.07	0.06	0.01	0.02	0.01	0.01	0.03	0.01	0.01	0.25	0.01	0.01
Probability, P(rand >= data), for Fst, Fis and Fit is based on standard permutation (n=99) across the full data set.
