# Supplementary material for: Genetic structure of different ethnic populations at the frontotemporal dementia risk loci
Source: PLoS One. 2025 Aug 5;20(8):e0329809. doi: 10.1371/journal.pone.0329809 (PMC12324132; doi:10.1371/journal.pone.0329809)
Supplement: S6 Table — (XLSX) [file pone.0329809.s006.xlsx]

## Sheet: S6 Table
S6 Table. The pairwise P values matrix of the Tukey’s t-test for psPRS differences between the ethnic subpopulations.
	ACB	ASW	BEB	CDX	CEU	CHB	CHS	CLM	ESN	FIN	GBR	GIH	GWD	IBS	ITU	JPT	KHV	LWK	MSL	MXL	PEL	PJL	PUR	STU	TSI	YRI
ACB
ASW	0.986006
BEB	0.659779	0.0119109
CDX	0.999935	1	0.0310956
CEU	0.661585	0.0105381	1	0.0267661
CHB	0.998405	1	0.00911304	1	0.0071842
CHS	1	1	0.0688095	1	0.0608319	1
CLM	0.932705	0.0496056	1	0.126044	1	0.0460667	0.24302
ESN	1	0.983415	0.657087	0.999908	0.658251	0.997902	1	0.932577
FIN	0.999898	1	0.0242481	1	0.0203719	1	1	0.104353	0.999856
GBR	0.998922	0.218724	0.999999	0.467347	1	0.251785	0.682691	1	0.998965	0.423808
GIH	1	0.866645	0.908537	0.990719	0.914772	0.943088	0.999456	0.995652	1	0.987384	0.999997
GWD	0.995055	0.128304	0.999999	0.299346	1	0.129849	0.500541	1	0.995144	0.258723	1	0.999967
IBS	1	0.709631	0.973212	0.947285	0.976985	0.813818	0.992285	0.999629	1	0.933267	1	1	1
ITU	0.999964	0.349966	0.999812	0.658742	0.999896	0.409804	0.850424	1	0.999967	0.61521	1	1	1	1
JPT	1	1	0.0669005	1	0.0591232	1	1	0.237389	0.999999	1	0.674045	0.999365	0.491757	0.991452	0.843848
KHV	0.998873	1	0.0113999	1	0.00917749	1	1	0.0552409	0.998508	1	0.281143	0.953886	0.151305	0.839717	0.447158	1
LWK	0.999715	1	0.0181007	1	0.0149579	1	1	0.0817771	0.999609	1	0.363859	0.977957	0.21136	0.90239	0.548204	1	1
MSL	1	1	0.0959721	1	0.0887021	1	1	0.298828	0.999999	1	0.727259	0.999501	0.567297	0.99361	0.876823	1	1	1
MXL	0.999866	1	0.0574726	1	0.0537317	1	1	0.188191	0.999821	1	0.539955	0.990388	0.391601	0.953825	0.716371	1	1	1	1
PEL	1	0.999984	0.239423	1	0.231305	1	1	0.561822	1	1	0.920184	0.999997	0.83187	0.999833	0.98	1	1	1	1	1
PJL	0.207355	0.00100534	1	0.00226748	1	0.000440066	0.00582297	0.999998	0.202815	0.00156314	0.997626	0.479888	0.997466	0.670509	0.964332	0.0056485	0.000603481	0.00107833	0.0107139	0.00681387	0.0389701
PUR	0.666943	0.0103312	1	0.0259757	1	0.00678378	0.0594638	1	0.663432	0.0196203	1	0.919126	1	0.979028	0.999923	0.0577904	0.0087245	0.014334	0.0879029	0.0534882	0.231857	1
STU	0.121341	0.000412416	1	0.000843749	1	0.000140427	0.00224183	0.999973	0.117588	0.000553714	0.9899	0.330605	0.988454	0.511713	0.909338	0.00217569	0.000199801	0.000371848	0.00463291	0.00310689	0.0189555	1	1
TSI	0.824371	0.0214513	1	0.0545126	1	0.0159991	0.11749	1	0.822673	0.0425764	1	0.976845	1	0.996474	0.999998	0.114379	0.0200916	0.031868	0.161268	0.0989628	0.370498	1	1	0.999997
YRI	0.999998	1	0.0480991	1	0.0414659	1	1	0.185268	0.999997	1	0.599372	0.998419	0.411031	0.983498	0.785856	1	1	1	1	1	1	0.00353503	0.0402274	0.00129442	0.0830821
Color codes for subpopulations: AFR, AMR, CEU, EAS, SAS
P values <0.05 are in bold
